# Supplementary material for: Mitochondrial DNA mutations drive aerobic glycolysis to enhance checkpoint blockade response in melanoma
Source: Nat Cancer. 2024 Jan 29;5(4):659–72. doi: 10.1038/s43018-023-00721-w (PMC11056318; doi:10.1038/s43018-023-00721-w)
Supplement: Supplementary file 4 — Figure source data [file 43018_2023_721_MOESM4_ESM.xlsx]

## Sheet: Figure 1
E						H						I						J						K						L
Control	12436 low	12436 high	11944 low	11944 high		Control	12436 low	12436 high	11944 low	11944 high		Control	12436 low	12436 high	11944 low	11944 high		Control	12436 low	12436 high	11944 low	11944 high		Control	12436 low	12436 high	11944 low	11944 high		Control	12436 low	12436 high	11944 low	11944 high
2.58	35.42	55.21	42.91	57.68		108.526	134.907	102.706	94.1671	103.401		107.158	109.641	111.065	134.325	89.9412		0.923427	0.938673	0.944187	0.947933	0.931018		0.833333	0.666667	0.666667	0.833333	1.16667		103.318	72.0362	52.1561	64.313	86.1345
4.09	37.31	56.36	41.84	61.86		118.389	258.806	101.135	90.8154	123.226		98.9514	101.694	102.804	124.712	84.9686		0.91786	0.941062	0.932755	0.950515	0.943185		0.833333	0.666667	0.833333	0.666667	1		114.868	106.231	80.4604	81.2934	90.5048
4.3	36.73	55.55	43.44	59.62		73.0852	157.008	95.4586	82.9185	61.6008		93.8909	96.9404	97.9537	118.423	82.0909		0.937759	0.941663	0.944541	0.947628	0.935987		0.666667	0.833333	0.833333	0.833333	0.833333		118.926	89.5452	69.6917	70.6134	86.8373
3.25	36.77	54.8	44.46	59.29		57.9819	77.0258	149.662	72.8145	106.716		105.536	124.982	156.416	143.74	143.215		0.940965	0.942303	0.944894	0.946511	0.947948								80.6036	77.5665	65.1655	56.7174	74.9274
4.67	38.38	55.7	43.92	58.87		125	189.354	92.3374	92.9217	90.6476		98.8151	116.541	145.324	133.697	132.347		0.935275	0.940685	0.944961	0.941855	0.956427								78.5884	79.524	59.4876	60.356	58.9799
3.74	38.23	56.76	45.75	60.34		117.018	198.4	121.64	113.504	73.1183		95.6488	112.857	139.76	128.172	126.467		0.888987	0.925652	0.927676	0.926405	0.943288								103.695	94.7743	62.5907	73.1691	65.376
						105.934	213.172	71.144	68.6453	74.0326		114.19	110.312	190.079	150.389	172.37		0.906923	0.927966	0.914549	0.927342	0.924091								83.5536	86.4345	79.8053	76.2922	88.6199
						115.771	142.749	67.8726	112.82	87.1202		97.6207	97.1423	169.474	130.867	151.435		0.909149	0.911793	0.912529	0.9449	0.915039								113.973	102.376	86.1192	84.6428	101.647
						78.295	87.7264	53.7325	98.5188			88.1897	89.0713	156.243	117.911	148.636		0.899502	0.917722	0.907796	0.904193	0.90123								108.958	86.6924	105.991	79.5649	98.5692
						126.758	115.141		72.3422			109.399		106.322		113.173		0.908449	0.924991	0.922667	0.919947	0.922793								97.9617	96.0081	81.7275	88.118	100.132
							124.776		68.4694			98.1604		94.7778		100.844		0.907695	0.918569	0.919467	0.927641	0.916291								95.554	73.3993	92.8904	88.3468	89.9676
							92.612		19.5104			92.441		89.6303		95.0073		0.937189	0.942326	0.935053	0.943465	0.929406								92.5365		78.6035	81.6703	83.48
							77.0281		55.8454									0.942916	0.93836	0.925525	0.937748	0.93191
									50.6246									0.940224	0.938362	0.927088	0.939653	0.92344
									40.9127									0.93808	0.939774	0.933979	0.931718	0.929288
																		0.929462	0.93314	0.935041	0.923483	0.934124
																		0.926854	0.932196	0.927463	0.941146	0.934731

## Sheet: Figure 2
A					P-values					C										D					P-values					F							H										I
	12436 low	12436 high	11944 low	11944 high	12436 low	12436 high	11944 low	11944 high		control	60% mt.12436	60% mt.11944	control_MDH1	60% mt.12436_MDH1	60% mt.11944_MDH1	control_cytoLbNOX	60% mt.12436_cytoLBNOX	60% mt.11944_cytoLBNOX			12436 low	12436 high	11944 low	11944 high	12436 low	12436 high	11944 low	11944 high		control	60% mt.12436	60% mt.11944	control_cytoLbNOX	60% mt.12436_cytoLBNOX	60% mt.11944_cytoLBNOX		control	60% mt.12436	60% mt.11944	control_mitoLbNOX	60% mt.12436_mitoLBNOX	60% mt.11944_mitoLBNOX	control_MDH1	60% mt.12436_MDH1	60% mt.11944_MDH1			control	60% mt.12436
Aconitate	111.192	111.001	101.431	102.722						91.406	163.361	120.804	157	145	77.1	84.9269	43.7386	301.754		Glucose	93.04	101.3	127.2	107.1						971000	1800000	1240000	1420000	2250000	526000		89.5372	115.178	143.434	130.666	83.4528	225.169	104.02	103.315	131.38		0	96.6892	98.4001
Alphaketoglutarate	108.91	113.218	96.5022	106.313						79.2615	166.245	118.431	87.5	97.7	83.9	142.67	288.475	283.838		Glucose-6-P	102.5	106.8	95.2	92.33						899000	1350000	3260000	5510000	2040000	1040000		114.336	151.104	137.275	120.879	126.067	86.1522	181.097	218.863	167.76		100	0.035924	0.44902
Arginine	73.0866	82.0464	113.406	86.3462						100.378	96.0372	201.348	96.1	175	102	92.586	250.667	198.965		Fructose-1-6BP	131.4	150.1	141.7	119.8	0.014	<.001	0.001			1210000	3110000	3940000	6710000	2840000	988000		102.309	166.573	120.335	146.912	180.76	136.169	111.225	186.815	101.067		50	0.669968	0.661083
Argininosuccinate	111.767	146.993	108.375	129.163		0.001				115.481	160.486	169.336	106	84.7	72.5	58.9092	282.256	246.069		Glyceradehyde-3P	138.9	167.9	135.3	131.6	0.004	<.001	0.01	0.037		2190000	3180000	4860000	1400000	2020000	2440000		89.6874	155.777	178.912	57.0123	183.15	192.579	149.383	132.795	95.5379		25	1.35364	0.908846
Aspartate	100.612	95.2104	83.4332	90.7603						123.159	164.987	141.235	54.2	104.042	118.414	86.5318	169.047	180.937		Phosphoenol pyruvate	125.1	160.1	106.2	148.7		<.001		0.007		1830000	4010000	8520000	2540000	2590000	2860000		105.145	143.086	106.319	126.153	89.8593	118.585	93.0203	93.9655	115.762		10	1.72601	1.00171
Citrate	108.17	109.479	102.809	108.535						80.6088	131.415	140.622	123.299	50.3006	39.9133	134.376	261.518	321.664		Pyruvate	112.772	110	114	112						3550000	2570000	5690000	4940000	2990000	3820000		85.6417	175.827	114.299	89.7972	229.503	96.9038	27.7604	85.9856			8	3.65336	3.04967
Fumarate	140.974	180.82	124.402	140.984	<.001	<.001	0.011	<.001		110.007	151.632	118.611	57.1245	174.449	123.414			140.278		Lactate	130.303	170	171	142		<.001	<.001	0.019		2650000	3440000	2320000			3350000		84.931	129.943	106.077	35.0688	189.281	173.016	83.6709	88.9333			6	10.3917	5.11023
Malate	131.291	159.301	115.058	146.857	0.002	<.001		<.001		93.4748	120.852	120.236	119.576					274.804		Lactate extracellular	153.468	178	187	148	0.027	0.002	<.001	0.041		2950000	6440000	3590000			2790000		128.412	118.875	103.048	100.945		187.295	49.8237				4	7.11804	7.04494
Succinate	99.386	98.1375	100.074	102.182						106.223	190.483	134.605						236.247												3050000	4870000	5670000			3670000		83.0565	309.853	96.0681	92.567							2	36.6129	13.8425
Succinyl cysteine	146.383	205.113	140.287	165.866	<.001	<.001	0.002	<.001		133.707	179.62	155.137																									81.1173	142.289	396.43								1	79.2741	45.3941
Succinyl GSH	141.196	204.079	114.726	205.199	0.001	<.001		<.001		123.998	179.387	144.581																									101.092	102.665	322.332								0.5	82.5808	67.3291
																																					70.957	190.689	226.305								0.1	100	100
																																					93.7425	261.478	177.239								0.01	96.6892	98.4001
																																					128.438	289.941	183.304
																																					66.8554	134.029	264.919
																																					149.266	317.192	152.589
																																					125.475	305.627	328.867
																																							229.399
[truncated: 2 more columns]

## Sheet: Figure 3
A
Time (days)	control	mt.11944 low	mt.11944 high	mt.12436 low	mt.12436 high
12	1	1	1
12	1		1
12	1
12	1
13	1	1	1
13			1
15		1	1		1
18	1	1	1	1	1
18	1	1			1
18	1	1
19	1	1	1
19		1	1
19			1
19			1
20				1
20				1
20				1
20				1
21	1	1
21		1
21		1
21		1
22	1			1	1
22					1
22					1
22					1
23	1		1
23	1		1
25	1			1	1
B
control	mt.12436 40%	mt.12436 60%	mt.11944 40%	mt.11944 60%
0.3037	0.747	0.324	0.155	0.146
0.2642	1.08	0.2715	0.342	0.0802
0.2949	0.275	0.031	0.1	0.1587
0.14	0.257	0.52	0.343	0.1
0.131	0.285	0.303	0.09	0.323
0.375	0.59	0.302	0.1399	0.156
0.198	0.597	0.638	0.9458	0.3952
0.6098		0.12	0.6892	0.3208
0.555			0.3474	0.3982
0.903			0.179	0.853
0.744			0.3117	0.4206
0.25			0.5345	1.031
0.6
0.609
C
	12436 high vs wild-type	11944 high vs wild-type
HALLMARK_ALLOGRAFT_REJECTION	3.36068	2.26571											CYP4F2
HALLMARK_COAGULATION	1.41026	1.39187
HALLMARK_COMPLEMENT	2.40054	1.79106
HALLMARK_E2F_TARGETS	-1.55083	-3.26899
HALLMARK_INTERFERON_ALPHA_RESPONSE	2.80718	3.07102
HALLMARK_INTERFERON_GAMMA_RESPONSE	2.74101	3.00889
HALLMARK_IL2_STAT5_SIGNALING	2.20367	1.58733
HALLMARK_IL6_JAK_STAT3_SIGNALING	2.74305	2.28757
HALLMARK_INFLAMMATORY_RESPONSE	2.59391	2.62939
HALLMARK_KRAS_SIGNALING_UP	1.59868	1.56521
HALLMARK_MYOGENESIS	-1.70053	-1.39788
HALLMARK_TNFA_SIGNALING_VIA_NFKB	1.83417	2.41176
D
pathway	NES
HALLMARK_ADIPOGENESIS	1.60917
HALLMARK_ALLOGRAFT_REJECTION	1.86257
HALLMARK_ANDROGEN_RESPONSE	1.75938
HALLMARK_ANGIOGENESIS	-1.37883
HALLMARK_APICAL_JUNCTION	-1.23481
HALLMARK_APICAL_SURFACE	-1.11118
HALLMARK_APOPTOSIS	1.69275
HALLMARK_BILE_ACID_METABOLISM	-1.35421
HALLMARK_CHOLESTEROL_HOMEOSTASIS	1.68161
HALLMARK_COAGULATION	-1.78426
HALLMARK_COMPLEMENT	-0.980548
HALLMARK_DNA_REPAIR	1.62242
HALLMARK_E2F_TARGETS	-0.836007
HALLMARK_EPITHELIAL_MESENCHYMAL_TRANSITION	-1.0641
HALLMARK_ESTROGEN_RESPONSE_EARLY	-0.806232
HALLMARK_ESTROGEN_RESPONSE_LATE	-0.92443
HALLMARK_FATTY_ACID_METABOLISM	1.30913
HALLMARK_G2M_CHECKPOINT	-0.728602
HALLMARK_GLYCOLYSIS	1.36539
HALLMARK_HEDGEHOG_SIGNALING	-1.02666
HALLMARK_HEME_METABOLISM	1.14071
HALLMARK_HYPOXIA	1.81859
HALLMARK_IL2_STAT5_SIGNALING	1.28383
HALLMARK_IL6_JAK_STAT3_SIGNALING	1.11627
HALLMARK_INFLAMMATORY_RESPONSE	1.12059
HALLMARK_INTERFERON_ALPHA_RESPONSE	2.83917
HALLMARK_INTERFERON_GAMMA_RESPONSE	2.74542
HALLMARK_KRAS_SIGNALING_DN	-1.5883
HALLMARK_KRAS_SIGNALING_UP	-1.12889
HALLMARK_MITOTIC_SPINDLE	-1.01424
HALLMARK_MTORC1_SIGNALING	2.54535
HALLMARK_MYC_TARGETS_V1	2.78815
HALLMARK_MYC_TARGETS_V2	1.43683
HALLMARK_MYOGENESIS	-0.752987
HALLMARK_NOTCH_SIGNALING	1.01321
HALLMARK_OXIDATIVE_PHOSPHORYLATION	3.17911
HALLMARK_P53_PATHWAY	1.32728
HALLMARK_PANCREAS_BETA_CELLS	1.03137
HALLMARK_PEROXISOME	1.0784
HALLMARK_PI3K_AKT_MTOR_SIGNALING	1.9006
HALLMARK_PROTEIN_SECRETION	2.5479
HALLMARK_REACTIVE_OXYGEN_SPECIES_PATHWAY	1.24342
HALLMARK_SPERMATOGENESIS	-0.941994
HALLMARK_TGF_BETA_SIGNALING	-0.5911
HALLMARK_TNFA_SIGNALING_VIA_NFKB	1.99569
HALLMARK_UNFOLDED_PROTEIN_RESPONSE	2.02717
HALLMARK_UV_RESPONSE_DN	1.13772
HALLMARK_UV_RESPONSE_UP	1.2722
HALLMARK_WNT_BETA_CATENIN_SIGNALING	-0.99886
HALLMARK_XENOBIOTIC_METABOLISM	-1.62095
G
index	1:Cancer cells
HALLMARK_HYPOXIA	-1.76788
HALLMARK_EPITHELIAL_MESENCHYMAL_TRANSITION	-1.76645
HALLMARK_TNFA_SIGNALING_VIA_NFKB	-1.73391
HALLMARK_GLYCOLYSIS	-1.68555
HALLMARK_MTORC1_SIGNALING	-1.65444
HALLMARK_KRAS_SIGNALING_UP	-1.64446
HALLMARK_MYC_TARGETS_V1	-1.59754
HALLMARK_UV_RESPONSE_UP	-1.59301
HALLMARK_APOPTOSIS	-1.59291
HALLMARK_ANGIOGENESIS	-1.56173
HALLMARK_MYC_TARGETS_V2	-1.50096
HALLMARK_CHOLESTEROL_HOMEOSTASIS	-1.49348
HALLMARK_UNFOLDED_PROTEIN_RESPONSE	-1.48474
HALLMARK_ADIPOGENESIS	-1.47151
HALLMARK_P53_PATHWAY	-1.46929
HALLMARK_MYOGENESIS	-1.4609
HALLMARK_E2F_TARGETS	-1.4418
HALLMARK_COAGULATION	-1.39619
HALLMARK_INTERFERON_GAMMA_RESPONSE	1.73644
HALLMARK_INTERFERON_ALPHA_RESPONSE	1.86778
H
index	HALLMARK_INTERFERON_ALPHA_RESPONSE
0:Macrophages	2.0079
1:Cancer cells	1.86778
2:Cancer cells	1.86778
3:Monocytes	1.9885
4:Neutrophils	1.76719
5:T cells	2.0007
6:Fibroblast	NA
7:DC	2.47435
8:NK cells	1.8784
9:Macrophages	2.33551
10:Fibroblast	1.71287
11:Endothelial cells	2.31934
12:pDC and B cells	1.39662
13:Macrophages	1.4421
14:Mast cells	1.40666
I
index	HALLMARK_INTERFERON_GAMMA_RESPONSE
0:Macrophages	2.03484
1:Cancer cells	1.73644
2:Cancer cells	1.73644
3:Monocytes	2.14108
4:Neutrophils	1.78345
5:T cells	1.84073
6:Fibroblast	NA
7:DC	2.54118
8:NK cells	1.88486
9:Macrophages	2.37007
10:Fibroblast	1.67213
11:Endothelial cells	2.4233
12:pDC and B cells	1.21387
13:Macrophages	1.39944
14:Mast cells	1.5356
J
index	HALLMARK_IL2_STAT5_SIGNALING
0:Macrophages	NA
1:Cancer cells	NA
2:Cancer cells	NA
3:Monocytes	NA
4:Neutrophils	1.39037
5:T cells	1.80526
6:Fibroblast	-1.17354
7:DC	1.37076
8:NK cells	1.31214
9:Macrophages	NA
10:Fibroblast	1.19542
11:Endothelial cells	NA
12:pDC and B cells	NA
13:Macrophages	NA
14:Mast cells	1.23895
K
index	HALLMARK_INFLAMMATORY_RESPONSE
0:Macrophages	NA
1:Cancer cells	NA
2:Cancer cells	NA
3:Monocytes	1.68994
4:Neutrophils	1.462
5:T cells	1.23532
6:Fibroblast	-1.14994
7:DC	1.5276
8:NK cells	1.25187
9:Macrophages	NA
10:Fibroblast	1.23343
11:Endothelial cells	1.2414
12:pDC and B cells	NA
13:Macrophages	NA
14:Mast cells	1.38347
L
index	HALLMARK_OXIDATIVE_PHOSPHORYLATION
0:Macrophages	-1.61342
1:Cancer cells	NA
2:Cancer cells	NA
3:Monocytes	-1.82873
4:Neutrophils	NA
5:T cells	NA
6:Fibroblast	-1.40685
7:DC	-1.36446
8:NK cells	NA
9:Macrophages	-1.33012
10:Fibroblast	1.40529
11:Endothelial cells	-1.35951
12:pDC and B cells	1.41472
13:Macrophages	NA
14:Mast cells	-1.15609
M
percentage	sampleName
8.38369	sample_22_3	control
14.6394	sample_22_13	control
6.51954	sample_22_4	control
1.4047	sample_22_6	control
12.7223	sample_22_8	control
10.2432	sample_22_14	control
5.4759	sample_22_9	control
3.40619	sample_22_11	mt.12436 high
1.15899	sample_22_15	mt.12436 80%
1.31354	sample_22_17	mt.12436 80%
4.30305	sample_22_10	mt.12436 high
5.67892	sample_22_16	mt.12436 80%
6.87653	sample_22_7	mt.12436 high
2.28466	sample_22_1	mt.11944 high
2.4891	sample_22_5	mt.11944 high
1.29994	sample_22_2	mt.11944 high

## Sheet: Figure 4
C					F											I			J	% of patients		K
control	40%	60%	80%		anti-pd1				anti-ctla4			anti-pdl1				control	mt.12436 72%		WT	47.1		WT	<50%	>50%
0.344	0.289	0.269	0.318		control	mt.12436 80%	cytoLBNOX	catalytic mutant	control	mt.12436 80%	cytoLBNOX	control	mt.12436 80%	cytoLbNOX		0.12	0		<50%	32.9		18.1818	13.0435	42.8571
0.579	0.323	0.605	0.224		0.329	0.1	0.09	0.364	0.154	0.045	0.01	0.392	0.267	0.026		0.105	0		>50%	20
0.628	0.579	0.346	0.303		0.378	0.121	0.078	0.35	0.26	0.158	0.178	0.313	0.264	0.01		0.095	0
0.884	0.383	0.528	0.32		0.285	0.168	0.07	0.506	0.175	0.123	0.036	0.356	0.27	0.012		0.1	0
0.364	0.507	0.277	0.24		0.472	0.249	0.08	0.31	0.308	0.195	0.08	0.63	0.24	0.07		0.077	0
0.705	0.381	0.404	0.35		0.159	0.2	0.07	0.295	0.75	0.127	0.152	0.546	0.3	0.01		0.065	0
0.906	0.297	0.229	0.343		0.303	0.149	0.1	0.372	0.123	0.08	0.103	0.437	0.254	0.01		0.074	0
0.827	0.635	0.338	0.365		0.376	0.065	0.06	0.442	0.34	0.391	0.091	0.482	0.29	0.01		0.04	0
0.796	0.368	0.453	0.228		0.778	0.336	0.14	0.367	0.196	0.107	0.132	0.308	0.24	0.01		0.035	0
0.72	0.276	0.423	0.127		0.152	0.45	0.064	0.5	0.523	0.082	0.074	0.35	0.082	0.01		0.05	0
0.555	0.449	0.319			0.192	0.35	0.022	0.4	0.134	0.075	0.51	0.382	0.145	0.01		0.03	0
0.709	0.523	0.475			0.855	0.22	0.013									0	0
0.733	0.343						0.017									0	0
0.542	0.419
0.337	0.238
	0.749
	0.356
	0.653
	0.774

## Sheet: ED Figure 1
																														p-values
A			B			C			E			F			H				I				J	Gene names	control	12436 low	12436 high	11944 low	11944 high	control	12436 low	12436 high	11944 low	11944 high		K	Gene names							L	Gene names
HMF	0.16		I	16.9723		I	79.9343		Sample	C modified [%]		control	mt.12436 T5		Gene names	-Log p-value 31 vs 12436 60%	Log2FC 31 vs 12436 60%		Gene names	-Log Student's T-test p-value 31_Ctrl_54_119_High	Log2FC 31 vs 11944 60%			Ndufb8	0	-0.450626	-0.744094	-0.582949	-0.7791		0.001	<0.0001	0.0001	<0.0001			Sdhb	0	-0.0526218	-0.0888856	-0.202651	-0.0703417			Uqcrb	0	-0.154044	-0.114056	-0.156443
IMPACT	0.19		III/IV/V	12.7148		III/IV/V	86.1779		12436 40%	0.117		2.58	76.41		Ndufb8	4.70485	0.744094		Ndufb8	4.18577	0.7791			Ndufb9	0	-0.401985	-0.599102	-0.261479	-0.612237		0.0262	0.0014		0.0012			Sdhaf3	0	-0.0164426	-0.0109908	0.100266	-0.0268796			Uqcrfs1	0	-0.035944	-0.0767975	-0.0876827
									12436 60%	0.217		4.09	79		Ndufb9	4.09273	0.599102		Ndufb9	3.34858	0.612237			Ndufs5	0	-0.319906	-0.487598	-0.431619	-0.598705		0.0024	<0.0001	0.0002	<0.0001			Sdha	0	0.0496998	-0.0171674	-0.034083	0.0317453			Uqcrc1	0	-0.00372823	-0.0896028	-0.10575
									11944 40%	1.117		4.3	75.5		Ndufs5	2.81598	0.487598		Ndufs5	3.20184	0.598705			Ndufb6	0	-0.328223	-0.57552	-0.32545	-0.580097		0.0003	<0.0001	0.0003	<0.0001			Sdhd	0	0.0911611	0.0359001	0.106545	0.143591			Cyc1	0	-0.0276076	-0.0293268	-0.0586904
									11944 60%	1.27		3.25	81		Ndufb6	3.81084	0.57552		Ndufb6	3.54019	0.580097			Ndufa7	0	-0.277789	-0.487887	-0.34863	-0.579093		0.0034	<0.0001	0.0006	<0.0001			Sdhaf2	0	0.0832678	0.0582962	0.14772	0.196949			Uqcrq	0	-0.100201	-0.0838013	0.0128791
												4.67	80		Ndufa7	3.03287	0.487887		Ndufa7	2.84233	0.579093			Ndufb4	0	-0.306009	-0.58881	-0.301643	-0.573172		<0.0001	<0.0001	0.0001	<0.0001			Sdhaf4	0	0.0894826	0.215034	0.171325	0.229937			Uqcrc2	0	0.0499903	0.00364176	-0.0201225
												3.74	79		Ndufb4	3.99898	0.58881		Ndufb4	3.28077	0.573172			Ndufb3	0	-0.414519	-0.622372	-0.419199	-0.547263		0.0035	0.0001	0.0031	0.0004			Sdhc	0	0.380324	0.239208	0.283511	0.434294			Uqcc1	0	0.0374304	0.0103289	-0.0220795
															Ndufb3	2.94987	0.622372		Ndufb3	2.13519	0.547263			Ndufs4	0	-0.200232	-0.435881	-0.395607	-0.538197		0.0022	<0.0001	<0.0001	<0.0001											Uqcc2	0	0.0234553	-0.00385666	0.143094
															Ndufs4	3.65737	0.435881		Ndufs4	4.277	0.538197			Ndufs6	0	-0.308689	-0.51594	-0.218371	-0.507204			0.0242		0.0274											Uqcc3	0	-0.183887	0.209333	-0.00143687
															Ndufs6	2.25039	0.51594		Ndufs6	2.67423	0.507204			Ndufv1	0	-0.221114	-0.42123	-0.34238	-0.480446		0.0005	<0.0001	<0.0001	<0.0001											Mt-Cyb	0	0.39281	0.368945	0.227451
															Ndufv1	3.21106	0.42123		Ndufv1	3.43548	0.480446			Mtnd1	0	-0.111631	-0.428185	-0.315424	-0.470215			0.0037	0.0295	0.0018											Uqcr10	0	-0.0666243	0.149404	-0.106203
															Mtnd1	2.1466	0.428185		Mtnd1	2.37139	0.470215			Ndufa9	0	-0.200837	-0.411784	-0.311989	-0.465		0.0008	<0.0001	<0.0001	<0.0001
															Ndufa9	4.04428	0.411784		Ndufa9	4.02736	0.465			Ndufa12	0	-0.168931	-0.455717	-0.309175	-0.463908			0.0002	0.005	0.0002
															Ndufa12	3.44181	0.455717		Ndufa12	2.93545	0.463908			Ndufs8	0	-0.162007	-0.364997	-0.22717	-0.396662			0.0002	0.0086	0.0001
															Ndufs8	3.07634	0.364997		Ndufs8	2.80113	0.396662			Ndufs1	0	-0.190187	-0.396002	-0.31159	-0.386372		0.0032	<0.0001	<0.0001	<0.0001
															Ndufs1	2.74519	0.396002		Ndufs1	3.17296	0.386372			Ndufs7	0	-0.167044	-0.318765	-0.314826	-0.372192			0.0006	0.0007	0.0002
															Ndufs7	2.06009	0.318765		Ndufs7	2.36725	0.372192			Ndufs2	0	-0.118009	-0.312189	-0.26133	-0.362929		0.001	<0.0001	<0.0001	<0.0001
															Ndufs2	4.15794	0.312189		Ndufs2	3.85251	0.362929			Ndufa10	0	-0.114227	-0.319281	-0.219056	-0.355896			<0.0001	0.001	<0.0001
															Ndufa10	2.9006	0.319281		Ndufa10	2.80206	0.355896			Ndufa6	0	-0.147236	-0.305044	-0.285238	-0.346232		0.003	<0.0001	<0.0001	<0.0001
															Ndufa6	2.97461	0.305044		Ndufa6	3.11964	0.346232			Ndufs3	0	-0.0956351	-0.318782	-0.334832	-0.342023			<0.0001	<0.0001	<0.0001
															Ndufs3	3.31316	0.318782		Ndufs3	3.1115	0.342023			Ndufa5	0	-0.0483481	-0.267498	-0.210841	-0.337245			0.0014	0.0082	0.0002
															Ndufa5	3.07379	0.267498		Ndufa5	3.08505	0.337245			Ndufb11	0	-0.200059	-0.290028	-0.286488	-0.331132			0.0382	0.041	0.0168
															Ndufb11	1.31268	0.290028		Ndufb11	1.49343	0.331132			Ndufv2	0	-0.113876	-0.21877	-0.199365	-0.328108					0.0056
															Ndufv2	1.69678	0.21877		Ndufv2	3.37639	0.328108			Ndufa2	0	-0.25533	-0.383522	-0.229947	-0.327939			0.0077		0.0202
															Ndufa2	2.25163	0.383522		Ndufa2	1.95963	0.327939			Ndufc2	0	-0.0532951	-0.284647	-0.198065	-0.291637			<0.0001	0.0012	<0.0001
															Ndufc2	3.08736	0.284647		Ndufc2	3.72639	0.291637			Ndufa13	0	-0.107722	-0.266323	-0.114271	-0.28205			0.0168		0.0121
															Ndufa13	3.88258	0.266323		Ndufa13	1.98096	0.28205			Ndufa8	0	-0.0336647	-0.20681	-0.111914	-0.244425					0.021
															Ndufa8	1.53054	0.20681		Ndufa8	1.73948	0.244425			Ndufb5	0	-0.046615	-0.235844	-0.173989	-0.240337			0.0041	0.0307	0.0033
															Ndufb5	2.43387	0.235844		Ndufb5	2.34893	0.240337			Mtnd4	0	-0.0689538	-0.135642	-0.043581	-0.236066
															Mtnd4	0.541059	0.135642		Mtnd4	1.31206	0.236066			Ndufa3	0	-0.052199	-0.240331	-0.0648645	-0.229115			<0.0001		<0.0001
															Ndufa3	3.293	0.240331		Ndufa3	3.809	0.229115			Ndufv3	0	-0.130445	-0.202387	-0.226876	-0.224336
															Ndufv3	1.03807	0.202387		Ndufv3	0.820049	0.224336			Ndufb10	0	-0.037686	-0.179962	-0.153973	-0.169453			0.0002	0.001	0.0004
															Ndufb10	4.034	0.179962		Ndufb10	2.92395	0.169453			Ndufaf1	0	0.0127945	-0.00231361	0.03674	-0.038112
															Ndufaf1	0.0169732	0.00231361		Ndufaf1	0.412133	0.038112			Ndufa4	0	0.119575	0.098491	-0.0791442	-0.0213458
															Ndufa4	1.42702	-0.098491		Ndufa4	0.243699	0.0213458			Ndufaf3	0	-0.0362619	0.102516	0.209312	-0.0119222
															Ndufaf3	0.33354	-0.102516		Ndufaf3	0.0329637	0.0119222			Ndufaf5	0	0.0226167	0.00318527	0.0384045	0.0357679
															Ndufaf5	0.0327716	-0.00318527		Ndufaf5	0.356698	-0.0357679			Ndufab1	0	-0.341868	0.235305	0.0994504	0.0647113
															Ndufab1	0.224602	-0.235305		Ndufab1	0.067909	-0.0647113			Ndufaf2	0	0.0360629	0.0426127	-0.0173709	0.0714881
															Ndufaf2	1.64477	-0.0426127		Ndufaf2	1.36813	-0.0714881			Ndufaf6	0	0.0801627	0.015178	-0.0051047	0.0784613
															Ndufaf6	0.134959	-0.015178		Ndufaf6	1.39951	-0.0784613			Ndufaf4	0	0.0639585	0.132565	0.0803795	0.0812689
															Ndufaf4	1.43789	-0.132565		Ndufaf4	0.707992	-0.0812689			Ndufaf7	0	0.134648	0.0801296	0.0835222	0.216934
															Ndufaf7	1.11956	-0.0801296		Ndufaf7	1.84213	-0.216934
															Sdhb	0.737306	0.0888856		Sdhb	0.668312	0.0703417
															Sdhaf3	0.0620658	0.0109908		Sdhaf3	0.154126	0.0268796
															Sdha	0.880754	0.0171674		Sdha	0.948509	-0.0317453
															Sdhd	0.112852	-0.0359001		Sdhd	0.508727	-0.143591
															Sdhaf2	0.495959	-0.0582962		Sdhaf2	1.43893	-0.196949
															Sdhaf4	1.97587	-0.215034		Sdhaf4	2.30417	-0.229937
															Sdhc	0.468911	-0.239208		Sdhc	0.947785	-0.434294
															Uqcrb	0.682657	0.114056		Uqcrb	0.903338	0.14208
															Uqcrfs1	0.89938	0.0767975		Uqcrfs1	0.74248	0.0785154
															Uqcrc1	0.971803	0.0896028		Uqcrc1	0.340505	0.039498
															Cyc1	0.202405	0.0293268		Cyc1	0.15516	0.0238686
															Uqcrq	1.1462	0.0838013		Uqcrq	0.0361017	-0.007068
															Uqcrc2	0.0302023	-0.00364176		Uqcrc2	0.108398	-0.012448
															Uqcc1	0.0357562	-0.0103289		Uqcc1	0.119355	-0.0268071
															Uqcc2	0.0263888	0.00385666		Uqcc2	0.252788	-0.0281677
															Uqcc3	0.855094	-0.209333		Uqcc3	0.554988	-0.107655
															Mt-Cyb	0.897926	-0.368945		Mt-Cyb	0.557812	-0.15874
															Uqcr10	0.634964	-0.149404		Uqcr10	0.868443	-0.192003
															Cox19	0.712753	0.376619		Cox19	0.789403	0.43596
															Cox6c	0.154172	0.0403627		Cox6c	0.800437	0.148674
															Cox6b1	0.272265	0.0296669		Cox6b1	1.83832	0.130863
															Cox5b	0.495596	0.0537955		Cox5b	2.19605	0.120763
															Cox17	0.625473	-0.155545		Cox17	0.260341	0.0901629
															Coa7	0.775774	0.0526485		Coa7	0.423641	0.0522868
															Cox5a	1.00941	-0.0445646		Cox5a	1.71409	0.0496006
															Cox20	0.114999	0.015576		Cox20	0.26042	0.0320155
															Cox7a2l	0.728182	0.170461		Cox7a2l	0.0572558	0.0167891
															Cox7b	0.621661	-0.100892		Cox7b	0.0109784	0.00184568
															Cox4i1	0.262175	-0.0113519		Cox4i1	0.0288774	-0.00272115
															Cox11	0.430578	-0.0297445		Cox11	0.212032	-0.03151
															Cox10	0.134276	0.0326341		Cox10	0.192253	-0.0320307
															Coa6	0.659903	-0.194879		Coa6	0.187779	-0.0443459
															Cox6a1	0.103569	-0.0190703		Cox6a1	0.309959	-0.0541547
															Cox7a2	2.08522	-0.167905		Cox7a2	0.485314	-0.0570196
															Cox7c	1.42184	-0.117256		Cox7c	0.761962	-0.0981903
															Coa3	0.59755	-0.0657241		Coa3	1.13378	-0.11027
															Cox15	1.25741	-0.185753		Cox15	2.04702	-0.154823
															Cox16	1.20591	-0.0996119		Cox16	2.06979	-0.207066
															Cox14	1.73694	-0.313674		Cox14	1.27575	-0.227127
															Atp5j2	0.829952	0.162628		Atp5j2	1.42831	0.278156
															Atp5l	1.23706	0.143246		Atp5l	2.14255	0.265761
															Atp5o	0.63601	0.120579		Atp5o	1.44857	0.234976
															Atp5i	0.342512	0.0415999		Atp5i	1.49976	0.195824
															Atp5h	1.11771	0.121305		Atp5h	1.88265	0.179642
															Atp5f1	1.10397	0.033095		Atp5f1	1.61239	0.0732091
															Atp5a1	0.765962	0.0251681		Atp5a1	1.01127	0.0309359
															Atp5d	0.205536	-0.0285352		Atp5d	0.0849087	0.0133629
															Atp5b	0.762593	0.028417		Atp5b	0.0170368	-0.00148201
															Atp5c1	0.260182	-0.0196406		Atp5c1	0.416977	-0.0390091
															Atp5g1;Atp5g3;Atp5g2	0.110393	-0.0115948		Atp5g1;Atp5g3;Atp5g2	0.766872	-0.0493234
															Atp5j	0.555321	-0.127001		Atp5j	0.211844	-0.0575263
															Atp5e	0.703721	-0.193582		Atp5e	0.636386	-0.172
															Ckb;Ckm	4.97839	1.66715		Ckb;Ckm	4.33689	1.7529
															Ostc	0.0579415	0.252018		Ostc	0.391244	1.45706
															Hist2h2aa1;Hist2h2ac	1.11152	0.926605		Hist2h2aa1;Hist2h2ac	1.87188	1.31458
															Hic2	3.29953	0.858058		Hic2	3.70346	1.22066
															Crip2	3.46327	1.10417		Crip2	3.77235	1.1759
															Tmem176b	3.21581	0.799158		Tmem176b	4.61272	1.09992
															Marcks	3.52506	0.952344		Marcks	3.76035	1.08266
															Fam213a	0.892625	0.406041		Fam213a	2.04284	0.969285
															S1pr2	1.60393	0.600863		S1pr2	2.58696	0.876797
															Agfg2	1.98918	0.548504		Agfg2	2.93496	0.807681
															Ndn	3.00672	0.636564		Ndn	4.01828	0.806541
															Col6a2	2.68239	0.802724		Col6a2	2.86361	0.72536
															Fabp5	3.73281	0.56617		Fabp5	3.75676	0.716462
															Egfr	4.11703	0.721788		Egfr	4.51252	0.708302
															Arl6ip1	1.1358	0.742556		Arl6ip1	1.18326	0.689995
															Pir	1.30741	0.751325		Pir	1.04471	0.681829
															Dnaja3	0.699696	0.374364		Dnaja3	1.38573	0.678286
															Rmdn2	0.523154	0.574626		Rmdn2	0.640227	0.674922
															Cxadr	3.02107	0.262975		Cxadr	3.41732	0.653879
															Aldh1l1	1.68146	0.374559		Aldh1l1	2.79442	0.63708
																0.716474	0.666269			0.628141	0.630424
															Parp12	3.66784	0.470946		Parp12	3.689	0.61109
															Nnmt	0.165501	-0.0139796		Nnmt	2.18784	0.600303
															Stk11ip	0.641693	0.582823		Stk11ip	0.664134	0.595237
															Prkacb	2.60004	0.466118		Prkacb	3.25281	0.575226
															Hmgn3	0.332245	0.277258		Hmgn3	0.808572	0.54781
															Gpr124	1.59312	0.290049		Gpr124	2.04619	0.537902
															Celf2	5.07759	0.43865		Celf2	2.71932	0.526363
															Mob1a	0.673349	1.77027		Mob1a	0.16072	0.516733
															Map3k6	1.07526	0.17181		Map3k6	2.92046	0.509961
															Alkbh6	1.60345	0.29823		Alkbh6	2.78004	0.504361
															Ppfibp1	0.741067	0.416556		Ppfibp1	0.913543	0.485722
															Skt	2.91594	0.547349		Skt	1.82432	0.484556
															Ddit3	0.599747	0.339683		Ddit3	0.886288	0.476126
															Plscr3	1.16875	0.41636		Plscr3	1.59864	0.474669
															Rbms1	1.25794	0.348424		Rbms1	1.57825	0.465462
															Eppk1	1.75845	0.518063		Eppk1	2.3182	0.462791
															Cbr3	0.487506	0.0620537		Cbr3	2.24179	0.460602
															Nat2	1.9176	0.307435		Nat2	3.03195	0.457633
															Aim2	3.36589	0.419491		Aim2	4.3592	0.449023
															Fstl1	1.73754	0.259389		Fstl1	2.11626	0.447836
															Rhou	0.730982	0.224492		Rhou	1.43819	0.446079
															Lsm7	0.930952	0.354649		Lsm7	1.20544	0.441671
															Il1rap	1.75138	0.306733		Il1rap	2.32019	0.43177
															Zfp3	1.75086	0.359127		Zfp3	1.42489	0.421625
															Hebp1	0.195031	0.0721792		Hebp1	1.99608	0.421137
															Kif2a	2.09773	0.316173		Kif2a	1.60488	0.420701
															Lsp1	1.8823	0.586155		Lsp1	1.39351	0.420238
															Alcam	0.548375	0.0998974		Alcam	2.6727	0.411259
															Rab3ip	0.332782	0.404926		Rab3ip	0.351616	0.408507
															Col6a1	1.63435	0.426132		Col6a1	1.63126	0.40703
															Sox8;Sox10;Sox9	0.474723	0.122615		Sox8;Sox10;Sox9	1.6635	0.403866
															Epb41	0.619722	0.228533		Epb41	1.2213	0.398581
															Rbms1	1.69831	0.404556		Rbms1	1.36251	0.396892
															Elmod2	0.659197	0.380651		Elmod2	0.707291	0.395891
															Pex7	2.54719	0.232281		Pex7	2.39189	0.392609
															Ept1	0.926389	0.22436		Ept1	1.34756	0.391681
															Acvr1b	1.47054	0.407011		Acvr1b	0.485489	0.382448
															Fam170b	1.88961	0.380652		Fam170b	1.77561	0.380994
															Igf2r	2.63102	0.344906		Igf2r	2.43243	0.378571
															Znrd1	1.40083	0.268469		Znrd1	1.70586	0.375887
															Dbn1	0.574986	0.0926857		Dbn1	2.08077	0.375671
															Tmem119	0.253806	-0.0818818		Tmem119	1.42087	0.373631
															Slc5a3	0.979542	0.201077		Slc5a3	1.54109	0.370039
															Rpp14	0.554067	0.43781		Rpp14	0.474231	0.364353
															Nrif1	3.46348	0.281274		Nrif1	1.32673	0.361933
															Mical1	3.67718	0.288923		Mical1	3.23325	0.352917
															Fau	1.77742	0.292863		Fau	2.22617	0.351035
															Pcgf5	0.351573	0.092385		Pcgf5	1.42135	0.346109
															Kif2a	0.435616	0.1732		Kif2a	1.43804	0.34598
															Gsdmdc1	0.406457	0.0589574		Gsdmdc1	2.41418	0.345289
															Apex1	0.757188	0.239516		Apex1	1.16441	0.344112
															Smim4	0.981442	0.210125		Smim4	1.72344	0.341138
															Clu	1.1549	0.213413		Clu	2.26654	0.340438
															Txndc17	0.581313	0.294639		Txndc17	0.770058	0.339311
															Pcyox1l	1.93964	0.250469		Pcyox1l	4.34013	0.335645
															Ctsa	3.04588	0.335047		Ctsa	2.84116	0.335239
															Odc1	0.636237	0.378673		Odc1	0.68713	0.334623
															Abracl	0.639842	0.341536		Abracl	0.415464	0.33112
															Leprel1	2.13091	0.207123		Leprel1	2.59908	0.330964
															Ppp1r12b	1.68678	0.236207		Ppp1r12b	2.35704	0.32851
															Kdm5b	1.84943	0.214115		Kdm5b	1.80729	0.32774
															FRRS1	1.16395	0.520224		FRRS1	0.467923	0.327536
															Dusp4	0.746602	0.193607		Dusp4	1.87289	0.32526
															Rbbp5	1.50087	0.261986		Rbbp5	2.54667	0.322774
															Fgd3	0.945628	-0.160061		Fgd3	1.7844	0.32111
															Mrpl48	0.999463	0.235514		Mrpl48	1.41332	0.321011
															Mob3a	0.679512	0.280685		Mob3a	0.813917	0.319674
															Cbr1	0.847403	0.0271797		Cbr1	5.02506	0.319323
															Rnf19a	0.936892	0.28804		Rnf19a	1.02813	0.317824
															Nhsl1	1.73448	0.344056		Nhsl1	1.91443	0.314977
															Ndufb1	1.819	0.233051		Ndufb1	2.79262	0.308287
															Zbtb7b	1.23904	0.382597		Zbtb7b	0.905901	0.306919
															Znf260	0.847262	0.435845		Znf260	0.589943	0.306538
															Ubald1	1.10847	0.154764		Ubald1	1.94271	0.305401
															Igfbp4	0.986546	0.203639		Igfbp4	1.47272	0.305247
															Tex29	1.65633	0.202671		Tex29	2.72444	0.303967
															Hspa1l	0.215323	0.12018		Hspa1l	0.692943	0.302263
															Rpl35a	1.82344	0.282984		Rpl35a	1.86608	0.298401
															Slco4a1	0.618469	0.200284		Slco4a1	1.01793	0.297424
															Gpt2	3.53791	0.263573		Gpt2	3.67205	0.29684
															Polr2i	1.18783	0.201523		Polr2i	1.78844	0.294358
															Mks1	1.11685	0.23056		Mks1	1.84417	0.294288
															Cyp2u1	0.380848	0.157989		Cyp2u1	1.17572	0.293845
															Ddx39a	2.79341	0.265926		Ddx39a	1.77224	0.293168
															Zc3h6	0.204071	0.0581595		Zc3h6	1.21888	0.292571
															Ak5	1.09831	0.141635		Ak5	2.21902	0.292098
															Fam206a	1.17771	0.26523		Fam206a	1.31861	0.290167
															Ssna1	0.74978	0.180884		Ssna1	1.28703	0.289633
															Myo1d	2.28663	-0.208717		Myo1d	2.43425	0.283393
															Cp	1.66646	0.191034		Cp	2.17119	0.28127
															Cep128	0.429309	0.15351		Cep128	0.886323	0.281116
															Phlda3	1.19711	0.232415		Phlda3	1.4245	0.281055
															Kansl1l	1.50653	0.112893		Kansl1l	3.2112	0.279425
															Scarf2	0.578676	0.0706743		Scarf2	2.45801	0.279325
															Ccdc66	0.348585	0.147093		Ccdc66	0.803196	0.278355
															Ppp2r5a	0.64533	0.164797		Ppp2r5a	1.18434	0.277621
															Acot2;Acot1	0.519456	0.119308		Acot2;Acot1	2.04282	0.276084
															Bcl2	1.75502	0.232583		Bcl2	1.53619	0.275922
															Gng5	1.26632	0.186033		Gng5	2.1297	0.275835
															Tinagl1	0.413655	0.146519		Tinagl1	0.813098	0.275452
															Glrx	0.811603	0.111938		Glrx	1.36596	0.275384
															Hist1h1a	2.67538	0.24576		Hist1h1a	2.56928	0.274851
															Plin2	1.68005	0.279462		Plin2	2.98102	0.274631
															Acsl6	2.03205	0.0858192		Acsl6	2.71939	0.274541
															Arhgef10	0.172098	-0.0722011		Arhgef10	1.76252	0.274376
															Dhps	3.2756	0.238527		Dhps	3.24468	0.273577
															Calr	1.89657	0.264109		Calr	1.40258	0.273406
															Ifi35	2.149	0.224585		Ifi35	2.67595	0.273351
															Lgalsl	0.0723491	0.00699043		Lgalsl	2.84801	0.271976
															Gusb	1.9873	0.151005		Gusb	2.48827	0.271727
																0.972192	0.15933			1.79548	0.271442
															Nudt4;Nudt11;Nudt10	1.0735	0.25136		Nudt4;Nudt11;Nudt10	2.37543	0.270484
															Tbc1d2	3.19411	0.247384		Tbc1d2	3.46794	0.266985
															Gpnmb	0.0250257	-0.0094134		Gpnmb	1.1321	0.264877
															Rbpms	1.67507	0.196014		Rbpms	2.88561	0.263159
															Dusp7	0.529208	0.223654		Dusp7	0.652303	0.26305
															Hspa12b	2.56987	0.135508		Hspa12b	3.76233	0.262739
															Sp100	0.354896	0.0508086		Sp100	1.58762	0.262671
															Limd2	1.05361	0.0728289		Limd2	2.1898	0.262269
															F13a1	1.59354	0.417045		F13a1	0.759248	0.262059
															Nptx1	1.24502	0.329587		Nptx1	1.02888	0.262058
															Ralgapa1	0.673684	0.414311		Ralgapa1	0.355848	0.260362
															Kifc3	2.11537	0.290729		Kifc3	1.2441	0.26005
															Them6	0.33632	0.0783437		Them6	1.39279	0.259695
															Adat2	0.509675	0.159664		Adat2	1.17956	0.2586
															S100a5	0.200521	0.0587056		S100a5	0.960553	0.25808
															Mrpl46	1.18848	0.20037		Mrpl46	1.7187	0.257617
															Cdk20	1.24089	0.218411		Cdk20	1.39455	0.256836
															Ift46	0.349806	0.153484		Ift46	0.587252	0.256541
															Fdft1	2.96245	0.113183		Fdft1	1.50425	0.255161
															Myl1;Myl3	0.557089	0.172326		Myl1;Myl3	1.04851	0.254204
															Id1	0.958371	0.317232		Id1	0.823975	0.252803
															Mtatp8	1.1737	0.170886		Mtatp8	2.54774	0.25152
															Scmh1	1.2733	0.19983		Scmh1	2.02267	0.251233
															Trmt2a	0.522732	0.132136		Trmt2a	1.01013	0.251165
															Rgs3	0.423945	0.112057		Rgs3	0.913665	0.2508
															Commd1	0.6999	0.174909		Commd1	1.13557	0.250485
															Gja1	1.10048	0.209625		Gja1	1.38395	0.250418
															Ephb3	0.855565	0.141412		Ephb3	2.13576	0.249028
															Ror2	1.25138	0.0905622		Ror2	2.65282	0.248766
															Mmp3	0.566889	0.320112		Mmp3	0.441414	0.248116
															Tomm34	0.898029	0.355684		Tomm34	0.378247	0.247491
															Zdhhc8	2.97034	0.294138		Zdhhc8	3.19419	0.247445
															Endov	0.272166	0.0899156		Endov	1.12687	0.247433
															Msrb2	0.887046	0.121581		Msrb2	3.00754	0.247295
															Ung	0.813082	0.248161		Ung	0.925796	0.246864
															Prorsd1	1.94254	0.391406		Prorsd1	0.432069	0.245912
															Ankh	1.29968	0.182537		Ankh	1.84314	0.245404
															Abhd12	0.37417	0.056675		Abhd12	2.14217	0.244919
															Spop	0.130528	0.0472113		Spop	0.462492	0.244452
															Vasn	2.52689	0.145585		Vasn	2.04516	0.244102
															Atp13a3	2.75187	0.20271		Atp13a3	3.05002	0.243971
															Hspa13	1.50783	0.230209		Hspa13	1.6222	0.243741
															Fis1	0.985247	0.225016		Fis1	1.24184	0.243474
															Dao	0.168668	-0.25957		Dao	0.158798	0.243184
															Pvrl3	0.859428	0.153879		Pvrl3	1.3548	0.242821
															Zeb2	0.180708	0.0357571		Zeb2	1.32549	0.242507
															Ptk7	2.63814	0.187347		Ptk7	3.829	0.241328
															Nop10	1.22137	0.243984		Nop10	1.25521	0.241056
															Lsm10	0.858663	0.136952		Lsm10	1.59465	0.239559
															Ets2	0.506252	0.199469		Ets2	0.599775	0.239307
															Itprip	1.40573	0.162567		Itprip	1.98616	0.238726
															Dpp7	2.14625	0.155496		Dpp7	2.21604	0.237113
															Parp9	0.921525	0.141144		Parp9	1.505	0.236996
															Ube2l3	1.01421	0.137782		Ube2l3	1.7283	0.236402
															Flrt2	3.77707	0.284712		Flrt2	1.53742	0.235746
															Rac3	2.51381	0.312897		Rac3	1.74006	0.235582
															Cers5	0.879663	0.215192		Cers5	1.1047	0.235495
															Sptbn1	1.34792	0.130295		Sptbn1	3.3035	0.23519
															Mical2	1.06158	0.119888		Mical2	2.01447	0.234989
															Sumf1	0.881364	0.122743		Sumf1	1.55448	0.234247
															Lrp1b	0.13496	0.0631332		Lrp1b	0.85585	0.234191
															Gsk3b	2.10226	0.263239		Gsk3b	2.10529	0.234068
															Mid1	1.62195	0.159633		Mid1	1.94351	0.233969
															C1qtnf3	0.904545	0.230438		C1qtnf3	1.3943	0.233246
															Galnt7	1.59144	0.233532		Galnt7	1.48814	0.233244
															Apob	1.52837	0.349998		Apob	1.1571	0.233
															Hdhd2	2.26202	0.263213		Hdhd2	1.47112	0.23216
															Sema7a	0.751113	0.292723		Sema7a	0.633035	0.232115
															Apex2	0.732435	0.137281		Apex2	2.70225	0.231033
															Gabarapl1	1.59626	0.241414		Gabarapl1	1.14779	0.230696
															Ppp2r3d	0.970542	0.12265		Ppp2r3d	1.90051	0.230263
															Rsl24d1	0.871478	0.216283		Rsl24d1	1.00101	0.229884
															B9d2	1.0217	0.338896		B9d2	0.640214	0.228832
															Xxylt1	3.15166	0.247417		Xxylt1	2.04783	0.227864
															Cdca4	0.120638	0.0258179		Cdca4	1.33757	0.22717
															Hspa1b;Hspa1a	0.340226	0.143927		Hspa1b;Hspa1a	0.980638	0.225465
															Kctd15	0.971182	0.123526		Kctd15	1.7768	0.225118
															Arsa	0.521033	0.0462939		Arsa	1.74188	0.224881
															Tcf4	0.971258	0.205273		Tcf4	1.1933	0.224496
															Notch1	1.48727	0.195035		Notch1	2.11036	0.224312
															Gins2	0.917625	0.156094		Gins2	1.35518	0.223593
															Lsm2	0.72161	0.251068		Lsm2	0.6636	0.223525
															Cd1d1;Cd1d2	1.68186	0.149691		Cd1d1;Cd1d2	1.36531	0.223373
															Pcbp1	0.390319	0.0749162		Pcbp1	1.32188	0.222549
															Anxa6	0.616933	0.0376358		Anxa6	2.29063	0.222373
															Cdc42ep4	0.614657	0.159829		Cdc42ep4	0.976243	0.222083
															Dera	0.502773	0.0881182		Dera	1.27382	0.222059
															Uhrf2	1.64604	0.183767		Uhrf2	1.94252	0.221409
															Mbip	1.9496	0.217757		Mbip	1.83467	0.220775
															Il6ra	1.14598	0.234681		Il6ra	1.37839	0.219889
															Rgcc	1.20089	0.236404		Rgcc	2.40921	0.219774
															Cpe	0.783052	0.182215		Cpe	0.976983	0.219695
															Snx10	2.54046	0.352126		Snx10	1.69937	0.218939
															Hspb6	0.181606	-0.0773932		Hspb6	0.485863	0.21886
															Sorbs1	1.58642	0.241002		Sorbs1	1.11591	0.218294
															Kiaa1024	0.944551	0.400895		Kiaa1024	0.229879	0.218134
															Sfxn2	0.771957	0.145756		Sfxn2	1.03022	0.217416
															Fam192a	5.55673	0.246768		Fam192a	3.60231	0.21737
															Gnl3l	0.889377	0.241598		Gnl3l	0.758965	0.217036
															Stk25	0.469193	0.192496		Stk25	0.528032	0.215823
															Rsl1d1	2.20256	0.165197		Rsl1d1	2.47277	0.215075
															Ube2f	1.263	0.160568		Ube2f	1.51174	0.214934
															Tmco4	0.254255	0.0629927		Tmco4	1.30391	0.214684
															Tpp1	1.76936	0.185877		Tpp1	1.2602	0.214181
															Pigp	1.01365	0.144602		Pigp	1.18152	0.21417
															Rapgef3	0.972718	0.1995		Rapgef3	1.1481	0.213486
															Parp8	1.80025	0.213961		Parp8	1.73654	0.212694
															Sipa1l2	0.371886	0.0810839		Sipa1l2	1.12858	0.212287
															Rhoa	0.649788	0.165304		Rhoa	0.959678	0.212001
															Myef2	0.205123	-0.0210431		Myef2	1.59953	0.211941
															Fyttd1	1.43574	0.121659		Fyttd1	2.26875	0.211774
															Dhx40	2.36887	0.206702		Dhx40	3.2723	0.211094
															Irs1	1.90306	0.129836		Irs1	2.23998	0.210994
															Epha2	2.43961	0.104086		Epha2	3.37559	0.210787
															Slc45a4	0.433688	0.0597935		Slc45a4	0.745388	0.210775
																1.19862	0.201082			0.974725	0.210766
															Smg7	0.500546	0.163611		Smg7	0.874562	0.210238
															Mid1ip1	0.514619	0.0638326		Mid1ip1	2.46294	0.210016
															Sntb1	0.851241	0.0595163		Sntb1	2.00617	0.209723
															Arhgap31	1.58887	0.184503		Arhgap31	1.90522	0.209419
															Lgals9	0.872773	0.0787563		Lgals9	2.30027	0.209244
															Dzip3	0.257983	0.0600376		Dzip3	1.0774	0.209232
															Zmiz2	1.27519	0.169442		Zmiz2	1.15404	0.209166
															Lphn2	0.433935	-0.0674795		Lphn2	0.926227	0.209076
															Man2b1	3.22847	0.224285		Man2b1	2.03217	0.20825
															Tns3	0.28438	-0.0964362		Tns3	0.668439	0.208236
															Tk2	0.348323	0.0815996		Tk2	0.971699	0.208101
															Abce1	2.6751	0.196259		Abce1	2.85997	0.208047
															Nudt21	1.60772	0.186209		Nudt21	1.55712	0.208006
															Srbd1	1.00652	0.103043		Srbd1	2.46597	0.207537
															Sumo3	0.866941	0.120206		Sumo3	1.46482	0.207326
															Cc2d1a	4.14113	0.188823		Cc2d1a	3.04518	0.207197
															Mast3	1.14243	0.18889		Mast3	1.26892	0.207136
															Mcts2	0.305184	0.0553608		Mcts2	1.51344	0.207087
															Tmx2	1.33811	0.166905		Tmx2	2.0467	0.206605
															Srf	0.321902	0.12107		Srf	0.60077	0.206065
															Hsf2	2.01306	0.219809		Hsf2	2.1829	0.205894
															Parn	1.37653	0.112686		Parn	2.3211	0.205795
															Ptpn21	0.53193	-0.175021		Ptpn21	1.64046	0.205761
															Wwtr1	1.18211	0.192376		Wwtr1	1.11485	0.205224
															Galk2	1.61585	0.126748		Galk2	1.84209	0.204529
															Trnau1ap	0.875542	0.130116		Trnau1ap	1.24867	0.202402
															Cmtm7	0.286928	0.116526		Cmtm7	0.381475	0.20202
															Hspbap1	3.18008	0.115477		Hspbap1	3.21689	0.201681
															Ppp2cb	3.22901	0.197057		Ppp2cb	1.77631	0.201296
															Sprr1a;Sprr1b	2.6743	0.590309		Sprr1a;Sprr1b	1.41291	0.200705
															Dtx3l	0.943164	0.101789		Dtx3l	2.02431	0.20046
															Mat2b	0.0706407	0.037358		Mat2b	0.491161	0.200356
															Jdp2	0.331161	0.0711606		Jdp2	1.68296	0.20012
															Ccdc102a	2.29112	0.151425		Ccdc102a	2.159	0.19971
															Camk2d	0.665494	0.140999		Camk2d	1.22458	0.199633
															Sec61a2	0.537181	0.254655		Sec61a2	0.397754	0.199615
															Ldlrap1	0.874305	0.188623		Ldlrap1	1.0994	0.199294
															Rsu1	0.638118	0.112682		Rsu1	1.00974	0.199244
															Col7a1	2.34394	0.197008		Col7a1	1.28009	0.198626
																1.92842	0.22025			1.74832	0.198586
															Nup35	1.45613	0.163598		Nup35	1.58358	0.198577
															Lrp1	1.97803	0.141925		Lrp1	2.43951	0.198189
															Nck2	1.29006	0.0715485		Nck2	3.18129	0.198033
															Kiaa1467	0.268429	-0.107419		Kiaa1467	0.63507	0.197953
															Tsnax	1.35072	0.0676734		Tsnax	2.70059	0.197826
															Mbd4	0.689344	0.175254		Mbd4	0.738592	0.19779
															Gtf2e2	1.22662	0.132385		Gtf2e2	1.69258	0.197465
															Galns	0.0423988	-0.0168139		Galns	1.3902	0.197144
															Anxa8	0.519262	0.148513		Anxa8	0.89565	0.196428
															Znf276	2.54216	0.182477		Znf276	1.55239	0.196377
															Wrb	3.58843	0.171652		Wrb	2.52096	0.195935
															Rps13	1.29135	0.188082		Rps13	1.55945	0.195383
															Fhod1	2.47883	0.182791		Fhod1	2.40136	0.195289
															Mrc2	1.75203	0.178061		Mrc2	2.5211	0.194878
															Snap29	0.943398	0.0820414		Snap29	0.89675	0.194769
															Maff	0.964986	0.0951144		Maff	1.43053	0.194623
															Smap2	0.798974	0.127401		Smap2	1.27992	0.194275
															Ada	1.08769	0.105022		Ada	2.10966	0.194191
															Psmb10	0.591597	0.093099		Psmb10	1.4821	0.193835
															Fn1	0.670293	-0.0572548		Fn1	1.16882	0.193794
															Arhgap6	2.02781	0.152259		Arhgap6	1.85327	0.193288
															Farsa	4.51634	0.256115		Farsa	1.09999	0.192622
															Csnk2b	1.3335	0.120286		Csnk2b	1.79733	0.192616
															Prodh	1.55299	0.149535		Prodh	2.19118	0.192432
															Nxt1;Nxt2	0.903774	0.132963		Nxt1;Nxt2	1.43391	0.192219
															Ghr	0.639239	0.0910988		Ghr	1.28352	0.191805
															Herpud1	1.73642	0.211344		Herpud1	1.49636	0.191415
															Morc2a	2.71997	0.232391		Morc2a	2.07772	0.191381
															Rcn3	0.462547	0.218571		Rcn3	0.357367	0.1913
															Mgea5	0.798418	0.0750294		Mgea5	2.73145	0.191078
															Slc25a20	0.908857	0.15077		Slc25a20	1.36365	0.190436
															Trmt10a	0.211314	0.0789299		Trmt10a	0.732958	0.19034
															Rps29	1.6169	0.149632		Rps29	1.60716	0.190177
															Aldh1l2	2.42023e-05	6.35783e-06		Aldh1l2	1.52391	0.189204
															Cenpl	0.736433	0.160041		Cenpl	0.728499	0.189126
															Slc25a29	1.1488	0.125923		Slc25a29	1.57006	0.188995
															Sde2	2.55652	0.16359		Sde2	2.46034	0.188686
															Tspyl1	0.769648	0.206954		Tspyl1	0.817186	0.188634
															Gba2	0.390063	0.0483971		Gba2	1.98801	0.188117
															Fam13b	1.3737	0.235853		Fam13b	1.20517	0.187997
															Irf5	0.069536	-0.0117455		Irf5	1.40206	0.187813
															Pde1a	0.799183	0.119186		Pde1a	1.24704	0.187794
															Scara3	0.0349279	-0.00814629		Scara3	1.50718	0.187689
															Tead4	0.67393	0.229333		Tead4	0.575114	0.18712
																1.9509	0.147273			2.01137	0.187059
															Pptc7	1.3076	0.188047		Pptc7	1.28064	0.186438
															Atp6v1e1	1.47645	0.161047		Atp6v1e1	1.63477	0.186227
															Nit2	0.990147	0.110493		Nit2	1.42864	0.186148
															Tada2a	1.46603	0.159264		Tada2a	1.46312	0.186108
															Prdx2	2.85834	0.227102		Prdx2	2.73182	0.185668
															Hid1	0.000211322	-9.15527e-05		Hid1	0.78874	0.185485
															Wdr34	0.702316	0.240902		Wdr34	0.515327	0.185076
															Cryzl1	2.04197	0.113915		Cryzl1	2.20366	0.184965
															Mrps25	0.775346	0.147521		Mrps25	1.01239	0.184921
															Tst	0.787216	0.127135		Tst	1.23485	0.184441
															Chmp1b1	0.430345	0.102198		Chmp1b1	1.14831	0.184435
															Nsd1	1.04162	0.214108		Nsd1	1.08502	0.184219
															Rpl26	1.2262	0.16625		Rpl26	1.53438	0.183938
															Crmp1	3.2476	0.220888		Crmp1	2.76579	0.183878
															Hmgcs1	0.675175	0.0691611		Hmgcs1	1.2949	0.183634
															Ubox5	2.3192	0.189325		Ubox5	2.17378	0.183161
															Snapc2	0.149191	0.0535504		Snapc2	0.695384	0.183159
															Sept5	0.568762	0.0570393		Sept5	1.55811	0.183132
															Ccdc58	0.734036	0.139343		Ccdc58	1.09701	0.182831
															Mrpl51	0.624174	0.197716		Mrpl51	0.639408	0.182742
															Pkm	1.57864	0.134717		Pkm	2.23906	0.182615
															Crtap	1.9902	0.142819		Crtap	2.40241	0.182406
															Arglu1	3.5743	0.188698		Arglu1	2.82474	0.182382
															Fblim1	0.183471	0.0310453		Fblim1	1.50427	0.182084
															Fermt2	1.09381	0.0962137		Fermt2	1.78099	0.18208
															Wdr74	1.15189	0.110991		Wdr74	1.88364	0.182053
															Cdk6	1.51407	0.133687		Cdk6	2.02766	0.181926
															Pmm2	1.23326	0.148945		Pmm2	1.78589	0.18168
															Aga	0.367033	0.068711		Aga	1.10899	0.181312
															Cers2	0.783729	0.153481		Cers2	0.88813	0.180824
															Rpl22l1	1.27551	0.174468		Rpl22l1	1.91667	0.180478
															Slc14a1	2.04626	0.184128		Slc14a1	1.05473	0.180378
															Timp2	0.935724	0.147699		Timp2	1.60603	0.180335
															Ubl4a	0.668669	0.271943		Ubl4a	0.392796	0.179857
															Serinc3	0.650358	0.0756652		Serinc3	1.47082	0.179835
															Pcdhga4	1.85021	0.115358		Pcdhga4	3.09569	0.179782
															Birc6	1.50961	0.228907		Birc6	1.70422	0.179654
															DSCC1	0.94963	0.175553		DSCC1	0.94588	0.179508
															Gnpnat1	0.0307713	-0.0068601		Gnpnat1	1.50343	0.179452
															Pnpla6	1.18061	0.166383		Pnpla6	1.4114	0.17937
															Smarcb1	2.10874	0.208089		Smarcb1	0.906606	0.178776
															Gtpbp6	1.83451	0.0844796		Gtpbp6	2.62369	0.178764
															Hacd2	0.848984	0.0765184		Hacd2	2.5018	0.178575
															Kdsr	1.15764	0.0782242		Kdsr	2.16222	0.178574
															Cpox	1.79713	0.212685		Cpox	1.00005	0.178513
															Satb2	3.74911	0.285685		Satb2	3.23755	0.177923
															Nudt12	1.69094	0.195482		Nudt12	1.57019	0.17782
															Shank2	0.206686	0.0589158		Shank2	0.840265	0.177462
															Cyth1	1.69992	0.150724		Cyth1	1.39654	0.177237
															Hspa4l	0.900484	0.0845788		Hspa4l	2.47906	0.17662
															Txndc11	2.06247	0.181499		Txndc11	1.94431	0.176269
															Cflar	0.942351	0.180946		Cflar	0.870779	0.175589
															Caap1	1.02407	0.208134		Caap1	0.728497	0.175327
															Ttc3	1.65759	0.153532		Ttc3	2.07472	0.174803
															Itga6	0.119626	-0.0264257		Itga6	0.884411	0.174643
															Fbxl6	1.77759	0.145332		Fbxl6	1.5904	0.174348
															D10Wsu102e	1.08556	0.140669		D10Wsu102e	1.76847	0.174299
															Hoxd10;Hoxa10;Hoxa9;Hoxc10	0.619563	0.131823		Hoxd10;Hoxa10;Hoxa9;Hoxc10	0.656428	0.173796
															Slc25a15	1.15459	0.138556		Slc25a15	1.20855	0.173672
															Tsta3	1.93127	0.122658		Tsta3	2.6567	0.173281
															Mob2	0.351832	0.0520242		Mob2	1.74981	0.173073
															Abhd5	1.56258	0.0975316		Abhd5	1.16552	0.173011
															Snx18	1.89046	0.120963		Snx18	2.43972	0.172629
															Slc9a9	0.63763	0.11306		Slc9a9	0.952968	0.172599
															Hnrnpc	2.95714	0.161287		Hnrnpc	3.93479	0.172173
															Gas8	0.539063	0.208556		Gas8	0.571736	0.171954
															Fbxo31	2.14259	0.12181		Fbxo31	2.07178	0.171578
															Ctu1	0.731749	0.0823129		Ctu1	1.54201	0.171153
															Cluap1	2.37632	0.119273		Cluap1	3.43372	0.171148
															Chmp2b	0.22591	0.0315183		Chmp2b	1.91215	0.171116
															Atpaf1	0.379808	0.0626971		Atpaf1	1.00653	0.170898
															Ranbp1	1.41072	0.144726		Ranbp1	2.11767	0.170742
															Oip5	1.04947	0.149185		Oip5	1.19298	0.170708
															Mcl1	1.20443	0.144494		Mcl1	1.72132	0.170645
															Tes	2.14912	0.140842		Tes	1.04953	0.170568
															Junb	0.705848	0.132256		Junb	1.15785	0.170496
															Rbbp9	0.464459	0.106847		Rbbp9	0.915673	0.170385
															Trpa1	0.170257	0.0840098		Trpa1	0.337781	0.1703
															Ubn1	2.46205	0.0977618		Ubn1	3.92847	0.170275
															Filip1l	0.0709664	0.00991058		Filip1l	1.71667	0.17017
															Rnf34	0.41852	0.123222		Rnf34	0.717803	0.170156
															Ggact	1.81371	0.252873		Ggact	1.45895	0.169909
															Rpl29	2.08465	0.128569		Rpl29	2.19286	0.169807
															Cbfb	0.759485	0.120171		Cbfb	1.8108	0.169418
															Armc6	4.09272	0.287981		Armc6	2.45311	0.169125
															Sbno2	0.54278	0.0880102		Sbno2	1.32442	0.169111
															Nacc1	1.7388	0.207048		Nacc1	1.10051	0.168943
															Trpc2	0.595999	0.147825		Trpc2	0.704559	0.168875
															Cep97	0.81096	0.0698942		Cep97	1.68666	0.168873
															Col1a1	0.633104	0.233484		Col1a1	0.386928	0.168756
															Deptor	0.291543	0.0646598		Deptor	0.847127	0.168325
															Eif1ad	1.20285	0.24081		Eif1ad	0.669824	0.168262
															Cfap97	0.247917	0.115595		Cfap97	0.406751	0.168194
															Scoc	0.00711093	0.00328827		Scoc	0.521979	0.168088
															Mmaa	2.08922	0.206446		Mmaa	2.21625	0.167886
															Spred1	1.54807	0.141808		Spred1	1.81494	0.167719
															Tdg	1.57147	0.166465		Tdg	1.89099	0.167659
															Tubb2a	1.1004	0.179575		Tubb2a	1.05796	0.167613
															Stk19	1.69101	0.20082		Stk19	1.37307	0.167575
															Bud31	1.78364	0.202577		Bud31	2.62079	0.167303
															Wdr53	0.622041	0.0959078		Wdr53	1.18864	0.167262
															Tmem41a	0.130952	0.0512524		Tmem41a	0.617296	0.167197
															Arap1	0.171453	-0.0271422		Arap1	1.33605	0.167194
															Limch1	0.92479	0.0741634		Limch1	1.80904	0.166371
															Fam210a	0.297944	0.0768236		Fam210a	0.708096	0.166267
															Hdgfrp2	1.26126	0.460105		Hdgfrp2	0.1571	0.166253
															Trio	3.20838	0.100272		Trio	2.2737	0.166152
															Ap1s2	0.620976	0.0991364		Ap1s2	0.825806	0.165977
															Kdm6b	0.519249	0.128839		Kdm6b	0.870637	0.165784
															Tfpi	2.26995	0.153475		Tfpi	0.626948	0.1656
															Fam107b	0.540317	0.0985444		Fam107b	0.960293	0.165402
															Stbd1	0.551146	0.0539227		Stbd1	2.0079	0.165287
															Mblac1	2.09069	0.22766		Mblac1	2.24229	0.165089
															Fam173b	0.84766	0.137171		Fam173b	0.710241	0.164911
															Recql5	1.62795	0.214368		Recql5	1.24147	0.164845
															Epb41l4a	1.30932	0.096262		Epb41l4a	0.836835	0.164832
															Ubap2l	1.01846	0.163859		Ubap2l	1.13203	0.164814
															Sord	1.3201	-0.0880947		Sord	1.03802	0.164806
															Sox4	0.0845413	0.0202147		Sox4	1.06856	0.164153
															Sparc	0.217375	0.0632579		Sparc	1.21373	0.164056
															Fau	0.651349	0.264014		Fau	0.38796	0.163951
															Dnm3	1.01363	0.16041		Dnm3	1.3403	0.163932
															St3gal6	0.548404	0.190843		St3gal6	0.471954	0.163643
															Gspt1	1.85591	0.124715		Gspt1	2.3147	0.163508
															Mrps12	0.314303	0.0915152		Mrps12	0.660259	0.163427
															Arhgap27	0.893555	0.105934		Arhgap27	1.49333	0.163233
															Akt3	0.588075	0.0859248		Akt3	1.65113	0.163104
															Cask	1.80542	0.210302		Cask	1.68091	0.162665
															Nckap5l	1.95636	0.115657		Nckap5l	1.80069	0.162453
															Fmnl3	0.990807	0.0893606		Fmnl3	1.81449	0.162097
															Yars2	1.04667	0.119881		Yars2	1.38567	0.161813
															Tars	3.00308	0.103915		Tars	2.66848	0.161157
															Col4a1	0.786547	0.170126		Col4a1	0.720748	0.161132
															Ptgs2	0.487168	-0.173006		Ptgs2	0.374342	0.160919
															Aars	1.79627	0.123482		Aars	2.24704	0.16043
															Vezt	0.453463	0.0454108		Vezt	1.38118	0.160208
															Scai	1.84257	0.126635		Scai	2.35622	0.159713
															Uba5	1.04989	0.165386		Uba5	1.30743	0.159424
															Dab2	1.70812	0.202648		Dab2	1.36412	0.159213
															Cyld	2.07709	0.118746		Cyld	3.25937	0.158618
																0.59526	0.173665			0.544376	0.157462
															Plekhf2	0.379011	0.0848573		Plekhf2	0.854055	0.157169
															Zfpm2	0.151547	0.0207825		Zfpm2	2.44616	0.157063
															Isyna1	0.758008	0.0936286		Isyna1	1.41758	0.156944
															Hpdl	2.06124	0.131992		Hpdl	0.549094	0.156845
															Thbs2	0.534542	0.066089		Thbs2	2.93017	0.156715
															Nfic	0.714061	0.0978362		Nfic	1.42186	0.156667
															Nadk2	1.07162	0.150424		Nadk2	1.45534	0.156645
															Irf2bp2	2.08795	0.176238		Irf2bp2	1.8373	0.156621
															Crtc3	0.188741	-0.0475559		Crtc3	0.546822	0.156057
															Umps	2.43001	0.172328		Umps	2.03684	0.15593
															Tmem177	1.48406	0.186108		Tmem177	1.31462	0.15576
															Hexa	1.40259	0.0849597		Hexa	2.41128	0.155749
															Nupr1	1.19257	-0.807074		Nupr1	0.229919	0.15566
															Xpa	1.91141	0.251652		Xpa	1.4463	0.155589
															Fam60a	1.25402	0.175285		Fam60a	0.996362	0.155241
															Prkd3	0.426364	0.041989		Prkd3	1.94908	0.155236
															Synj2	0.809911	-0.152481		Synj2	0.688789	0.155151
															Vgll4	0.429114	0.0994765		Vgll4	0.783599	0.155042
															Prcp	0.988844	0.268171		Prcp	0.588157	0.154617
															Coq9	0.714719	0.0911929		Coq9	1.87224	0.154504
															Phf5a	2.94502	0.157588		Phf5a	3.56211	0.154355
															Dcun1d3	0.818159	0.124486		Dcun1d3	1.13938	0.154077
															Atp6v1b2	1.55724	0.153365		Atp6v1b2	1.80587	0.153902
															Cldnd1	0.498734	0.0509783		Cldnd1	0.518885	0.153471
															Rassf1	3.02064	0.321294		Rassf1	1.33406	0.153287
															Rps6kb2	1.21824	0.298196		Rps6kb2	0.454138	0.153236
															Srek1	0.675172	0.10496		Srek1	1.0917	0.152933
															Map2k3	0.740103	0.142827		Map2k3	0.858258	0.152854
															Plp2	0.387185	0.066143		Plp2	1.04365	0.152637
															Pex1	0.574603	0.118551		Pex1	0.844834	0.151857
															Slx4	1.86722	0.203562		Slx4	1.33713	0.151803
															Lgals3bp	0.0904451	-0.0145505		Lgals3bp	1.78723	0.151697
															Acvr1	1.20514	0.140897		Acvr1	1.32918	0.150997
															Ltbp3	0.555139	0.088857		Ltbp3	0.98167	0.150881
															Rab43	1.34939	0.101014		Rab43	0.978498	0.15074
															Ctps2	0.171067	0.0481332		Ctps2	0.673315	0.150696
															Rab11fip1	1.24561	0.078249		Rab11fip1	2.45441	0.15056
															Cwf19l1	1.77131	0.240163		Cwf19l1	1.4701	0.150521
															Adcy3	0.156651	0.0234521		Adcy3	1.49762	0.150418
															Reep4	2.06039	0.11771		Reep4	2.06952	0.150253
															Tubb3	2.32073	0.207616		Tubb3	1.5352	0.150235
															Fam188a	0.836566	0.251834		Fam188a	0.597021	0.150161
															Akap10	0.808474	0.129592		Akap10	1.03314	0.150141
															Iffo2	0.535831	0.125269		Iffo2	1.01026	0.149492
															Samd1	3.81888	0.21223		Samd1	4.00757	0.149462
															Gabpb2	1.11176	0.117104		Gabpb2	1.50939	0.148547
															Ttc8	0.528626	0.0764071		Ttc8	1.46861	0.148533
															Arhgef25	0.942381	0.142593		Arhgef25	0.675909	0.148157
															Zcchc14	0.81568	0.0516497		Zcchc14	1.40515	0.148155
															Carhsp1	0.832905	0.116765		Carhsp1	1.01269	0.148097
															Fam134c	1.39088	0.120132		Fam134c	1.79737	0.148069
															Cfap20	2.40002	0.277051		Cfap20	0.682887	0.148038
															Thtpa	2.07734	0.133665		Thtpa	2.93778	0.147971
															Utp23	2.80661	0.209696		Utp23	2.01768	0.147854
															Nmral1	1.26713	0.137554		Nmral1	1.38042	0.147701
															Hhat	0.240196	0.0326398		Hhat	1.04794	0.147572
															Large	3.06072	0.111718		Large	1.65668	0.147567
															Plec	0.233606	0.0649548		Plec	0.507493	0.147416
															Dync1li2	1.07858	0.105827		Dync1li2	1.5798	0.147382
															Zbtb1	0.638986	0.0513655		Zbtb1	1.33881	0.147005
															Plod3	2.34377	0.154179		Plod3	1.1483	0.146976
															Igf2bp2	2.63499	0.114361		Igf2bp2	3.17879	0.146886
															Bach1	0.534941	0.0489902		Bach1	1.66247	0.146852
															Htatip2	0.614453	0.111202		Htatip2	0.886376	0.146716
															Zfand2a	0.168869	0.0300992		Zfand2a	0.643328	0.146685
															Erp29	1.91222	0.0814635		Erp29	2.06108	0.146544
															Gnb1l	1.12839	-0.341413		Gnb1l	0.682769	0.14614
															Brwd1	1.00761	0.153151		Brwd1	1.03131	0.146121
															Cbx6	1.41019	0.141396		Cbx6	1.71659	0.146077
															Trmt1	2.22577	0.192263		Trmt1	1.51456	0.145998
															Pcnp	1.84221	0.0818437		Pcnp	2.24457	0.14597
															Sdpr	0.159597	0.0374139		Sdpr	0.838213	0.145881
															Bbc3	0.659343	0.116482		Bbc3	1.11879	0.145864
															Ngdn	2.23073	0.188065		Ngdn	2.07259	0.145506
															Trex1	0.316989	0.0262006		Trex1	0.835522	0.145358
															Marcksl1	0.577535	0.0971839		Marcksl1	0.772869	0.145357
															Ecm1	0.0866637	0.0271435		Ecm1	0.766787	0.144983
															Trim3	0.487993	0.113482		Trim3	0.679026	0.14482
															Mfge8	0.954813	0.0832672		Mfge8	2.04001	0.144767
															Epm2aip1	0.1748	0.0445531		Epm2aip1	0.969571	0.144749
															Thnsl1	1.1032	0.288876		Thnsl1	1.11517	0.144727
															Cx3cl1	0.230372	0.0826537		Cx3cl1	0.421287	0.144713
															Six5	0.255606	0.0413799		Six5	0.852502	0.144589
															Mrps18c	0.227526	0.0581481		Mrps18c	0.566736	0.144487
															Chac2	0.339016	0.0400645		Chac2	1.42487	0.144396
															Iap	2.09251	0.117963		Iap	1.93315	0.144348
															Lrsam1	1.30635	0.157301		Lrsam1	2.17779	0.144252
															U2af1l4	0.602892	0.170573		U2af1l4	0.647536	0.144128
															Top3a	2.00658	0.186616		Top3a	1.53009	0.144046
															Paf	1.47742	0.220789		Paf	1.05461	0.143831
															Rbm38;Rbm24	0.984607	0.0721563		Rbm38;Rbm24	1.94351	0.143806
															Arfgap1	1.57896	0.117709		Arfgap1	1.88065	0.1438
															Mapk1	1.30063	0.115183		Mapk1	1.73209	0.143648
															Mgat4b	1.24611	0.103639		Mgat4b	1.61405	0.143646
															Nubp1	1.23325	0.108075		Nubp1	1.49806	0.143638
															Gtf2e1	1.82885	0.115336		Gtf2e1	2.23809	0.143495
															Mta1	1.05945	0.122428		Mta1	1.24595	0.143463
															Asna1	2.05339	0.14274		Asna1	1.83718	0.143441
															Brms1l	0.774078	0.159708		Brms1l	0.538903	0.143306
															Sephs2	1.37117	0.0628281		Sephs2	1.5015	0.143115
															Tpm4	0.403813	0.0535329		Tpm4	1.4006	0.143073
															Spry4	0.845397	0.0662403		Spry4	2.20462	0.143019
															Zfp219	1.76185	0.156544		Zfp219	1.53461	0.142747
															Tcaf1	0.0103953	0.00220617		Tcaf1	0.704386	0.142689
																0.939857	0.0928402			1.59298	0.142637
															Aig1	0.891276	0.164775		Aig1	0.828307	0.142591
															Cry2	0.205277	0.0353991		Cry2	0.76983	0.142429
															Ftl1;Ftl2	0.548658	0.197112		Ftl1;Ftl2	0.389294	0.142296
															Mfsd5	0.0300668	-0.0115528		Mfsd5	0.477655	0.142075
															Pik3ca	0.719353	0.0754375		Pik3ca	1.6114	0.142054
															Med15	1.22969	0.102104		Med15	1.53218	0.142009
															Sh3bgrl3	0.414495	0.0676912		Sh3bgrl3	1.28917	0.141954
															Arl14ep	1.99305	0.206842		Arl14ep	1.32298	0.141818
															Galm	0.309682	0.0774841		Galm	0.510454	0.141784
															Ptrh1	0.691772	0.129489		Ptrh1	0.805352	0.141769
															Snx21	0.17338	0.0549094		Snx21	0.544633	0.141769
															R3hcc1	2.43487	0.126195		R3hcc1	2.30872	0.141684
															Trim33	1.71526	0.19585		Trim33	2.7498	0.141472
															Afap1	0.455103	0.0501588		Afap1	1.10114	0.141452
															Med13	1.74598	0.1504		Med13	1.78067	0.14127
															Bhmt	0.488366	0.36725		Bhmt	0.199281	0.141266
															Ppm1f	1.59114	0.046519		Ppm1f	2.59109	0.140482
															Ints10	1.52842	0.246473		Ints10	0.59967	0.14048
															Psmg2	0.395422	0.025116		Psmg2	1.17494	0.140313
															Nol12	2.48807	0.170201		Nol12	1.91501	0.140313
															Traf3	0.616592	0.0715167		Traf3	1.77176	0.140151
															Jund	1.08081	0.129339		Jund	1.13196	0.139816
															Nmt2	0.356635	0.0222467		Nmt2	2.21331	0.139592
																0.750149	0.140079			0.479653	0.139531
															Gm2a	1.08902	0.108444		Gm2a	1.46242	0.139334
															Sap130	1.01795	0.128509		Sap130	1.14045	0.139266
															L3mbtl2	1.65159	0.320177		L3mbtl2	0.791046	0.139179
															Snx29	0.170419	0.0435797		Snx29	0.770577	0.139111
															Ubiad1	0.51634	0.0950603		Ubiad1	1.01058	0.139089
															Trap1	0.774759	0.0579325		Trap1	2.05344	0.139073
															Ranbp6	0.400935	0.0501321		Ranbp6	0.963796	0.138821
															Mmgt1	0.765724	0.205854		Mmgt1	0.491452	0.13879
															Gstm1	0.929897	0.121758		Gstm1	0.795629	0.138781
															Rbm45	0.845701	0.141469		Rbm45	0.740712	0.138751
															Ogfod1	2.09345	0.211399		Ogfod1	2.95741	0.138678
															Erlin2	1.37891	0.0985057		Erlin2	2.19288	0.138599
															Eef2k	0.854656	0.181189		Eef2k	1.05845	0.13851
															Ell	1.43006	0.211561		Ell	1.11663	0.138374
															Hyal2	1.67464	0.069018		Hyal2	1.46915	0.138261
															Lsg1	2.04985	0.133486		Lsg1	2.15986	0.13823
															Efnb2	0.716119	0.111973		Efnb2	1.51229	0.138206
															Ptrh2	1.45711	0.123984		Ptrh2	1.77255	0.138171
															Cpq	3.37069	0.336388		Cpq	1.99983	0.137834
															Rfwd2	1.33414	0.0981776		Rfwd2	1.89267	0.137702
															Ift81	0.492722	0.0357876		Ift81	1.75887	0.137658
															Klhdc4	2.00741	0.164769		Klhdc4	1.99882	0.137107
															Rangrf	0.272711	0.0571899		Rangrf	0.736886	0.137093
															Acox3	0.327008	0.0508283		Acox3	0.915072	0.137046
															Map4k4	0.944559	0.109053		Map4k4	1.1578	0.136824
															Itga3	1.97778	0.132537		Itga3	2.22736	0.136644
															Dpp3	2.17636	0.124287		Dpp3	2.06954	0.136639
															Smarca5	2.81367	0.165191		Smarca5	2.37813	0.136485
															Specc1	0.573137	-0.0759862		Specc1	1.13994	0.13644
															Tmem261	0.24462	0.0507482		Tmem261	0.904052	0.136218
															Sesn2	1.43951	0.214223		Sesn2	0.752358	0.136194
															Pla2g4a	1.14942	-0.0775509		Pla2g4a	0.937497	0.136168
															Nagpa	0.324854	0.0331446		Nagpa	1.32904	0.136134
															Rpl35	0.686445	0.117852		Rpl35	1.1138	0.136106
															Shmt2	1.99493	0.116505		Shmt2	2.48895	0.136089
															Papd5	1.33818	0.115953		Papd5	1.52421	0.135903
															Kiaa0513	0.02771	-0.00571887		Kiaa0513	0.730095	0.135697
															Ppp1r10	1.77954	0.124485		Ppp1r10	1.70037	0.135246
															Rpgrip1l	1.26151	0.112015		Rpgrip1l	2.19672	0.135134
															Tyms	1.88129	0.13698		Tyms	2.02769	0.135116
															Amacr	1.71679	0.143208		Amacr	1.69946	0.135084
															Nop2	3.05163	0.142221		Nop2	2.06692	0.134993
															Park7	0.768433	0.140805		Park7	0.848592	0.134871
															Dnajc14	1.44411	0.152175		Dnajc14	1.41336	0.134859
															Phkg2;Phkg1	0.100398	-0.0247904		Phkg2;Phkg1	1.27244	0.134827
															Scrn3	0.740148	0.0898425		Scrn3	1.21361	0.134814
															Tmem222	0.00950829	0.00259717		Tmem222	0.716155	0.13479
															Fchsd1	1.02607	0.0741685		Fchsd1	1.34169	0.134766
															Homer3	1.41986	0.0884069		Homer3	1.78496	0.134586
															Ppp4r2	1.27249	0.136464		Ppp4r2	1.68064	0.134522
															Abl1	0.0807658	0.0120239		Abl1	0.898858	0.133958
															Lamb1	0.260543	0.0408573		Lamb1	1.05207	0.133696
															Tia1	0.995434	0.0606073		Tia1	1.97967	0.133681
															Macrod1	0.36291	-0.0760791		Macrod1	0.388021	0.133659
															Setd8	0.344404	0.071209		Setd8	0.695642	0.133525
															Ctsl	0.598306	0.120169		Ctsl	1.02032	0.13298
															Dusp22	1.17095	0.45164		Dusp22	0.193574	0.132874
															Smad3	0.0799554	0.0112178		Smad3	0.556056	0.132818
															Cenpn	0.795507	0.0463613		Cenpn	1.47451	0.132791
															Itm2c	0.327938	-0.0403455		Itm2c	1.38657	0.131854
															Rrp36	1.73433	0.212517		Rrp36	1.56409	0.131772
															Rsrc2	0.773792	0.154742		Rsrc2	0.683123	0.13164
															Birc6	1.62056	0.172969		Birc6	1.27762	0.13156
															Cars	0.552629	0.0417652		Cars	1.0309	0.131536
															Lsm4	1.40258	0.297836		Lsm4	0.331967	0.131502
															Cd38	0.457838	0.115709		Cd38	0.554093	0.131425
															Nhp2l1	1.37888	0.184809		Nhp2l1	0.844328	0.131351
															Ilf3	1.20061	0.153317		Ilf3	0.962584	0.131027
															Gart	2.69059	0.100766		Gart	2.67054	0.130884
															Hdhd3	0.70662	-0.0955747		Hdhd3	0.737635	0.13074
															Fam162a	1.0974	0.180456		Fam162a	0.436116	0.130568
															Rnf185	0.977295	0.164403		Rnf185	1.55447	0.130514
															Dvl3	1.54798	0.102956		Dvl3	1.76319	0.130507
															Dmwd	0.721023	0.145267		Dmwd	0.784709	0.130289
															Hmgb3	0.74199	0.115049		Hmgb3	0.859397	0.130274
															Zfpl1	0.606743	0.166284		Zfpl1	0.644691	0.13025
															Dok1	0.362757	0.137068		Dok1	0.337342	0.130215
															Atp1b3	0.664828	0.0667349		Atp1b3	1.13744	0.130166
															Zscan26	2.30752	0.166338		Zscan26	0.978435	0.130121
															Trim32	1.20978	0.159449		Trim32	1.15232	0.130072
															Fth1	0.577695	0.152267		Fth1	0.435748	0.129877
															Dnm1	1.04954	0.0891546		Dnm1	1.58989	0.129561
															Katnb1	1.53934	0.102163		Katnb1	1.54512	0.129511
															Enkd1	3.09988	0.119673		Enkd1	2.53483	0.129407
															Pigh	0.60471	0.0928211		Pigh	1.22869	0.129279
															Rad51d	2.18867	0.195552		Rad51d	0.831493	0.129254
															Palld	0.384255	0.0436331		Palld	1.04933	0.129138
															Mylk	0.0258069	0.00344912		Mylk	2.39608	0.12913
															Ccdc130	0.568509	0.048912		Ccdc130	1.09512	0.129127
															Ankzf1	2.34527	0.0974255		Ankzf1	2.89696	0.128943
															Trps1	2.03132	0.0997607		Trps1	2.1081	0.128813
															Znf250	0.185337	0.0650972		Znf250	0.390365	0.128769
															Ccdc57	0.478841	0.0835292		Ccdc57	0.489408	0.12869
															E2f8	1.35705	0.229481		E2f8	1.27032	0.128689
															Snapc5	0.0900499	0.0250003		Snapc5	0.621584	0.128577
															Srsf6	2.08635	0.145699		Srsf6	2.43967	0.128459
															Sars2	1.10553	0.0757929		Sars2	1.91842	0.128415
															Cntln	0.0400831	-0.00896009		Cntln	1.16185	0.128216
															Tmem161a	0.969745	0.141367		Tmem161a	2.16569	0.128153
															Ahcyl1	0.272084	0.0501563		Ahcyl1	0.926257	0.127876
															Ly9	0.545755	0.101583		Ly9	0.863463	0.127797
															Rpsa	1.41319	0.14304		Rpsa	0.995965	0.127284
															Mesdc1	1.0242	0.111518		Mesdc1	0.608667	0.127252
															Hebp2	1.8231	0.106051		Hebp2	2.70799	0.126848
																0.0911618	-0.0161521			0.836396	0.126719
															Erlin1	0.939613	0.102329		Erlin1	1.7305	0.126598
															Csnk1e	1.469	0.296671		Csnk1e	0.441258	0.126345
															Nudt16l1	1.31537	0.0850716		Nudt16l1	1.96311	0.126308
															Fndc3b	0.753652	0.0573044		Fndc3b	2.27963	0.126243
															Ap5z1	0.787643	0.0728054		Ap5z1	1.01531	0.126242
															Rasa3	0.117012	0.0125694		Rasa3	1.54413	0.126219
															Ankrd52	2.64133	0.10963		Ankrd52	2.67775	0.126183
															Spcs2	0.55586	0.121063		Spcs2	0.889055	0.126178
															Gnai3	0.479376	-0.0536569		Gnai3	0.740978	0.126075
															Ciapin1	2.34688	0.123054		Ciapin1	1.91752	0.125856
															Steap2	0.60264	0.088651		Steap2	0.820547	0.125856
															Prr5	0.00897487	0.00149218		Prr5	0.868272	0.125643
															Kras	0.477807	0.0592448		Kras	1.12264	0.125616
															Ntn1	0.445976	0.101716		Ntn1	0.602809	0.125455
															Lrrc8c	3.15761	0.122		Lrrc8c	1.98674	0.125355
															Chsy1	1.46788	0.174705		Chsy1	1.47046	0.125156
															Mbp	0.526092	0.145079		Mbp	0.423816	0.125127
															Spcs1	0.610013	0.311634		Spcs1	0.257739	0.124968
															Tecr	0.740892	0.0804615		Tecr	1.20088	0.124648
															Acsf2	1.24212	-0.107052		Acsf2	1.87695	0.124645
															Rassf1	0.89002	0.122507		Rassf1	0.971013	0.124606
															Yipf4	0.00823648	0.00316938		Yipf4	0.372478	0.124574
															Ndor1	0.945202	0.0918102		Ndor1	1.40199	0.124493
															Sfn	0.373923	0.103364		Sfn	0.567193	0.124482
															Ubxn2a	0.218744	0.0249589		Ubxn2a	0.940934	0.124424
															Nav1	3.12043	0.098313		Nav1	2.17047	0.124406
															Pcbp2	1.09511	0.0797367		Pcbp2	0.646252	0.124364
															Ttll4	0.53325	0.0873979		Ttll4	1.55182	0.124336
															Trpc1	1.10757	0.211422		Trpc1	0.617149	0.124181
															Tmem115	0.452435	-0.0818253		Tmem115	0.473524	0.124175
															Nr2f6	1.2195	0.108639		Nr2f6	1.29313	0.124154
															Larp4	1.49945	0.122395		Larp4	1.5485	0.124144
															Brox	0.408589	0.0726865		Brox	0.952001	0.124047
															Smarca2	0.0289298	-0.00499789		Smarca2	0.862041	0.123856
															Slc9a3r2	0.147775	0.021553		Slc9a3r2	1.10972	0.123756
															Eng	0.294326	0.0407823		Eng	0.734965	0.123734
															Copz2	0.323325	0.120859		Copz2	0.337908	0.123494
															Phyhd1	0.0454333	-0.025809		Phyhd1	0.347314	0.123301
															Pcbp4	0.104122	-0.019516		Pcbp4	0.829471	0.123171
															Med20	1.18741	0.136503		Med20	1.77159	0.123008
															Itpa	0.21005	0.0292816		Itpa	2.03439	0.122941
															Sco2	1.02461	0.113794		Sco2	0.77782	0.122898
															Plod2	2.89497	0.171724		Plod2	1.74214	0.12281
															Leprel4	0.659826	0.103943		Leprel4	0.658153	0.122736
															A2m	0.53217	0.17529		A2m	0.420069	0.122667
															Rpl8	1.12945	0.162394		Rpl8	1.06335	0.122517
															Mrpl27	0.40487	0.0551287		Mrpl27	0.971425	0.122429
															Dctn5	0.0759945	0.0286757		Dctn5	0.548294	0.122368
															Polr2c	1.33868	0.175696		Polr2c	0.848996	0.122291
															Casp3	1.40567	0.139849		Casp3	1.22372	0.122202
															Crkl	1.12578	0.0801341		Crkl	1.36599	0.12218
															Nhp2	0.868224	0.102888		Nhp2	1.60473	0.122148
															Jmjd8	0.231365	-0.0239315		Jmjd8	1.1471	0.122146
															Cul7	1.77959	0.134708		Cul7	2.25207	0.122061
															B3gat3	0.405643	0.0733636		B3gat3	0.825457	0.122018
															Fubp1	0.207067	0.0293299		Fubp1	0.602808	0.121936
															Ccdc59	1.87486	0.185806		Ccdc59	1.30782	0.121808
															Trim47	1.55282	0.145163		Trim47	1.65681	0.121689
															Ppig	0.895947	0.102148		Ppig	1.02085	0.121689
															Pigk	0.838379	0.095911		Pigk	1.20492	0.121645
															Tpgs1	1.37199	0.0966078		Tpgs1	2.26356	0.121635
															Ddx27	0.91575	0.140659		Ddx27	0.765504	0.121408
															Use1	2.13276	0.125167		Use1	1.69571	0.121211
															Gjc1	1.25107	0.216946		Gjc1	0.592715	0.121038
															Aven	2.34808	0.121635		Aven	2.11482	0.121038
															Pes1	1.85876	0.123442		Pes1	2.44456	0.120829
															Mrpl34	1.01099	0.124194		Mrpl34	0.645101	0.120788
															Trim41	0.956104	0.0937583		Trim41	1.37742	0.120785
															Kdelc1	1.18245	0.0613295		Kdelc1	1.92755	0.120759
															Por	1.08439	0.0533307		Por	2.21534	0.120726
															Cdk8	1.09388	0.138138		Cdk8	0.758906	0.120722
															Prpf39	1.87796	0.120443		Prpf39	1.60249	0.120707
															Ag2	0.397018	0.0618223		Ag2	1.2919	0.120525
															Synj1	1.21101	0.130027		Synj1	1.17738	0.120488
															Urod	0.4313	0.0798683		Urod	0.723921	0.120298
															Col5a1	0.686997	0.133664		Col5a1	0.624231	0.120215
															C2cd3	2.3839	0.177916		C2cd3	1.70481	0.120163
															Ampd2	1.33626	0.0831521		Ampd2	1.83817	0.12013
															Anapc10	1.85782	0.184671		Anapc10	1.22443	0.12012
															Pik3r1	1.24528	0.0591939		Pik3r1	1.78901	0.120106
															Nme6	0.252559	0.0330149		Nme6	0.791218	0.120102
															Git1	1.97136	0.117059		Git1	1.37019	0.119928
															Sfr1	0.727389	0.152658		Sfr1	0.508485	0.119928
															Zc2hc1a	1.46381	0.0561657		Zc2hc1a	2.32044	0.119825
															Qpct	0.918355	0.13378		Qpct	1.26658	0.119808
															Rwdd2b	0.953492	0.131066		Rwdd2b	0.849417	0.119705
															Nutf2	1.2705	0.17105		Nutf2	1.05276	0.119562
															Elp2	1.53451	0.0928752		Elp2	1.57594	0.119468
															Timm13	0.989217	0.103192		Timm13	1.03412	0.119302
															Ehd2	0.197737	0.0269114		Ehd2	1.51464	0.119284
															Dnaja3	0.0693095	0.0186755		Dnaja3	0.456369	0.119279
															Ybey	2.08461	0.210403		Ybey	0.8964	0.119152
															Gtpbp1	2.20211	0.152537		Gtpbp1	1.00833	0.119061
															Tmem41b	2.16871	0.133418		Tmem41b	0.807714	0.118965
															Rps16	1.46499	0.119377		Rps16	1.68245	0.118931
															Ctps1	2.17524	0.113343		Ctps1	2.2853	0.118589
															Pomk	1.27751	0.182138		Pomk	0.634817	0.118528
															Cops6	0.757738	0.0977236		Cops6	1.15091	0.118266
															Fv1	0.566943	0.0611432		Fv1	1.27042	0.11826
															Prosc	3.10863	0.111312		Prosc	2.2853	0.118217
															Lztr1	0.793906	0.0507425		Lztr1	1.49112	0.118058
															Mbtps1	1.48547	0.171525		Mbtps1	1.0945	0.117854
															Sptbn1	0.990784	0.0888252		Sptbn1	1.27032	0.117725
															Mrpl17	1.4883	0.103078		Mrpl17	1.84032	0.117574
															Ttc39a	0.838738	0.075208		Ttc39a	0.947278	0.117566
															Zfp36l1	0.0289901	0.00604566		Zfp36l1	0.739207	0.117489
															Rbmxl1	1.6911	0.163897		Rbmxl1	1.18963	0.117488
															Ccdc50	1.33326	0.121085		Ccdc50	1.77198	0.117361
															Dctn2	0.852869	0.0824464		Dctn2	1.22222	0.117273
															Uap1l1	0.054174	-0.0104408		Uap1l1	1.12082	0.117118
															Nubp2	0.843904	0.0755259		Nubp2	1.28826	0.117105
															Hira	2.11367	0.0998751		Hira	2.216	0.117086
															Nsun5	1.59074	0.0874341		Nsun5	1.26571	0.11704
															Dgcr6	1.4044	0.114201		Dgcr6	1.41406	0.117009
															Serpinh1	2.03309	0.083669		Serpinh1	1.97229	0.117001
															Eif4h	0.44485	0.103137		Eif4h	0.549014	0.116978
															Oxsr1	0.177239	0.0251223		Oxsr1	1.01899	0.116947
															Tor2a	0.626355	0.154461		Tor2a	0.458532	0.116845
															Rrs1	1.15408	0.120781		Rrs1	1.09896	0.116717
															Ubxn7	1.03346	0.0522022		Ubxn7	2.19228	0.116715
															Dgcr8	2.15276	0.129706		Dgcr8	1.66105	0.116585
															Gtpbp3	0.938876	0.100573		Gtpbp3	0.992859	0.116514
															Ttc26	0.699653	0.111349		Ttc26	0.644122	0.116486
															Jmjd6	2.67773	0.158407		Jmjd6	1.29617	0.116446
															Ntpcr	0.024811	0.00335693		Ntpcr	1.28121	0.116289
															Zdhhc5	1.03763	0.120541		Zdhhc5	1.09431	0.116282
															Map1s	2.43523	0.132193		Map1s	2.49371	0.116193
															Klhl26	0.208091	0.0447		Klhl26	0.744029	0.115981
															Rnf11	0.024017	0.00638517		Rnf11	0.624678	0.115763
															Usf2	0.698761	0.09537		Usf2	0.821047	0.115752
															Rbm12b2;Rbm12b1	1.21666	0.0855541		Rbm12b2;Rbm12b1	1.51767	0.11574
															Cnpy2	0.372583	0.0455596		Cnpy2	0.908154	0.115735
															Znf622	3.66541	0.149369		Znf622	2.74273	0.11572
															Atf6	1.11617	0.093373		Atf6	1.53341	0.115719
															Tfcp2	0.309349	0.0989011		Tfcp2	0.369012	0.115702
															Trappc6a	0.340385	-0.0341638		Trappc6a	1.23697	0.115698
															Cmtm4	2.44799	0.11259		Cmtm4	2.75296	0.115583
															Slc25a1	0.695233	-0.0599333		Slc25a1	1.76981	0.11548
															Lars	2.83837	0.118937		Lars	1.83808	0.115297
															Arih1	0.697566	0.0664577		Arih1	1.51141	0.11523
															Mrpl37	1.74803	0.132607		Mrpl37	1.42267	0.11482
															Klhdc3	1.71395	0.273912		Klhdc3	1.17804	0.114812
															Parvb	0.166717	0.027359		Parvb	0.794093	0.114803
															Stx3	0.384128	-0.0731767		Stx3	0.775757	0.114755
															Tradd	0.693862	0.302879		Tradd	0.167785	0.114672
															Rac1;Rac2	2.14106	0.106785		Rac1;Rac2	2.85804	0.114656
															Pla2g6	0.703685	0.0370382		Pla2g6	1.63213	0.114602
															Asah1	0.541286	0.066501		Asah1	1.07234	0.114592
															Bmp1	2.25819	0.126742		Bmp1	1.43033	0.114588
															Rbpms2	0.677058	0.0634569		Rbpms2	1.14901	0.114575
															Nde1	0.306898	0.0526683		Nde1	0.757856	0.114443
															Kdm6a	1.40981	0.107646		Kdm6a	1.5457	0.114349
															Rhog	0.502965	0.116503		Rhog	0.44311	0.114159
															Lztfl1	0.282632	0.0264371		Lztfl1	1.75185	0.114063
															Bola1	1.22308	0.0946407		Bola1	1.82914	0.113997
															Crebbp	1.53186	0.1138		Crebbp	1.47151	0.113884
															Ccar1	1.04703	0.12568		Ccar1	0.901796	0.113807
															Safb2	1.29179	0.12122		Safb2	1.32234	0.113497
															Atp1b1	0.412417	-0.0831013		Atp1b1	0.699376	0.113395
															Commd10	0.402498	0.0321465		Commd10	1.74957	0.113361
															Whsc1l1	0.154481	0.0165742		Whsc1l1	0.742164	0.113346
															Rpl7l1	1.83496	0.129584		Rpl7l1	1.91862	0.113157
															Prrc2b	0.00322838	-0.000404358		Prrc2b	0.721331	0.113063
															Tspyl2	0.0552305	-0.0121899		Tspyl2	0.713483	0.112797
															Mthfr	0.252455	0.0405204		Mthfr	0.68564	0.112731
															Itgb5	0.605804	0.0515016		Itgb5	0.791373	0.112537
															Phc1	0.656494	0.0829461		Phc1	1.11633	0.112352
															Commd2	0.062965	0.00934601		Commd2	0.894627	0.112142
															Plekhh3	0.711136	0.156476		Plekhh3	0.543396	0.112001
															Stk16	0.0923216	0.0156835		Stk16	0.72108	0.111802
															Ptgr2	0.285953	0.0548318		Ptgr2	0.39945	0.111696
															Tubg1;Tubg2	2.66602	0.182142		Tubg1;Tubg2	1.06393	0.111648
															Usp46;Usp12	0.779392	0.152791		Usp46;Usp12	0.440274	0.11161
															Clasrp	1.67385	0.138442		Clasrp	1.48361	0.111581
															Dusp6	0.237757	0.0508963		Dusp6	0.784828	0.111393
															Tti1	0.173933	0.0365187		Tti1	0.622583	0.11138
															Gatad1	1.50247	0.133699		Gatad1	1.19924	0.111328
															Cdyl	2.67513	0.145725		Cdyl	2.1866	0.111305
															Tbcel	0.253562	0.023489		Tbcel	1.13098	0.111265
															Rpl28	0.799998	0.0827217		Rpl28	1.0399	0.111221
															Iba57	0.707914	0.162776		Iba57	0.594075	0.111205
															Gmppa	0.779409	0.112693		Gmppa	1.52953	0.111127
															Cmpk1	1.21277	0.123056		Cmpk1	1.3054	0.110973
															Itpr2	0.837444	0.374756		Itpr2	0.121038	0.110921
															Eif4g1	0.951648	0.0602945		Eif4g1	1.97835	0.110833
															Gas2l1	0.222852	-0.0495065		Gas2l1	0.604187	0.110727
															Copz1	1.40996	0.213888		Copz1	1.16971	0.110682
															Rpl5	1.4122	0.137721		Rpl5	1.41529	0.110543
															Tmem11	1.21569	0.0943457		Tmem11	1.05912	0.110453
															Dmap1	1.54678	0.0805645		Dmap1	2.08264	0.110301
															Ydjc	0.676552	0.0722961		Ydjc	0.709281	0.110284
																0.671848	0.117102			0.641261	0.110163
															Nqo2	0.652898	0.086359		Nqo2	1.08652	0.11016
															Ctbs	1.14012	0.168938		Ctbs	0.525226	0.1101
															Psmg3	0.120651	0.0203114		Psmg3	1.0119	0.11006
															G3bp2	0.107453	0.0570062		G3bp2	0.254939	0.110011
															Cdc123	2.52021	0.131049		Cdc123	2.03495	0.110006
															Tbc1d7	0.743971	0.0973199		Tbc1d7	0.721431	0.109889
															Csnk2a2	1.89003	0.169522		Csnk2a2	1.50675	0.109708
															Piga	0.435823	0.0641321		Piga	0.656063	0.109683
															Tgfbr2	0.303492	0.031442		Tgfbr2	0.709482	0.109463
															Ociad2	1.29685	0.219263		Ociad2	0.701212	0.109381
															Usp25	2.43121	0.121857		Usp25	1.72754	0.109366
															Traf5	0.0323146	-0.00494003		Traf5	1.03069	0.109225
															Dst	0.0195712	-0.00903638		Dst	0.24243	0.10921
															Rpl9	1.07358	0.130431		Rpl9	1.15031	0.109145
															Snx33	0.0926981	0.0123107		Snx33	1.30486	0.108899
															Dus2	0.808398	0.116236		Dus2	0.656111	0.108878
															Acap2	0.983116	0.0697556		Acap2	1.40444	0.108836
															Slmo2	1.4594	0.156628		Slmo2	1.22801	0.108834
															Mrps6	1.84147	0.106743		Mrps6	1.14013	0.108718
															Timm44	0.0636091	0.0258319		Timm44	0.397144	0.108604
															Got1	1.7196	0.0511169		Got1	4.04332	0.108576
															Sema6d	0.185088	0.0575593		Sema6d	0.33498	0.108528
															Ccdc93	2.87802	0.0546576		Ccdc93	2.60622	0.108504
															Troap	0.526275	0.132118		Troap	0.493194	0.108479
															Nepro	0.90972	0.133481		Nepro	0.855802	0.108386
															Rrbp1	0.729728	0.0666529		Rrbp1	1.25999	0.108166
															Sptlc1	2.44581	0.148652		Sptlc1	1.79582	0.108082
															Tmtc4	0.957986	0.0725524		Tmtc4	1.23517	0.108033
															Ldhb	2.25106	-0.141048		Ldhb	1.35797	0.107909
															Suv39h1	0.709897	0.128863		Suv39h1	0.697997	0.107856
															Cep104	0.310659	0.073686		Cep104	0.484189	0.107559
															Elavl1	2.55202	0.121094		Elavl1	2.59945	0.107501
															Arhgap39	0.0318718	-0.0050106		Arhgap39	0.76435	0.10748
															Spry1	0.0582915	0.0175718		Spry1	0.42632	0.107476
															Acsl3	0.313676	0.0435969		Acsl3	1.25494	0.107455
																0.103388	0.0110105			0.765079	0.107416
															Mns1	0.17335	0.0680358		Mns1	0.290398	0.107378
															Vps26a	1.67774	0.137008		Vps26a	2.15665	0.107377
															Bles03	1.56273	0.100178		Bles03	1.34248	0.107317
															Wdr70	0.561008	0.0740223		Wdr70	0.990473	0.107301
															Cct7	0.551753	0.0732784		Cct7	0.858122	0.107279
															Znrf1	0.803136	0.1629		Znrf1	0.248639	0.107219
															Dpf2	1.55283	0.114035		Dpf2	1.15308	0.10719
															Klhl22	1.03017	-0.0424964		Klhl22	2.44994	0.107158
															Pigq	1.49395	0.305169		Pigq	0.150867	0.107111
															Srpr	0.890746	0.0583922		Srpr	1.34153	0.10704
															Galnt4	0.205939	0.0730451		Galnt4	0.325488	0.107018
															Sap30	0.83721	0.125701		Sap30	0.515434	0.10687
															Ift80	1.06687	0.0282186		Ift80	1.81525	0.106788
															Yaf2	1.05167	0.112939		Yaf2	1.29144	0.106757
															Ank3	0.60309	0.0454814		Ank3	1.67661	0.106716
															Fasn	2.30996	0.142236		Fasn	1.69751	0.106713
															Sqle	0.815757	-0.0284341		Sqle	1.03592	0.1067
															Fbxl3	0.17194	-0.062657		Fbxl3	0.401198	0.106677
															Dync2li1	0.335501	0.0490233		Dync2li1	0.853189	0.106547
															Ddx3y	0.926516	0.200208		Ddx3y	0.382781	0.106421
															Sbds	0.555261	0.0684249		Sbds	1.15032	0.10629
															Aacs	1.65272	0.0610758		Aacs	3.24724	0.106269
															Stard3nl	1.79342	0.306986		Stard3nl	0.38999	0.106224
															Masp1	1.4389	-0.109406		Masp1	1.70869	0.106208
															Nsun2	1.75936	0.159207		Nsun2	1.37543	0.106205
															Rps5	2.65941	0.165933		Rps5	2.39384	0.106103
															Rpl34	0.570021	0.0750078		Rpl34	0.728324	0.106085
															Hspa5	1.02903	0.0961291		Hspa5	1.15933	0.106031
															Lpin1	0.520742	0.12049		Lpin1	0.392106	0.105895
															Gxylt1	1.79409	0.081913		Gxylt1	0.819934	0.105883
															Nup107	0.916202	0.0894616		Nup107	1.05156	0.105824
															Fam58b	0.299657	0.0591958		Fam58b	0.656374	0.1058
															Plcd1	1.07233	-0.115538		Plcd1	1.4917	0.105735
															Rpl14	1.79813	0.158508		Rpl14	0.868255	0.105715
															Ltn1	2.41744	0.0907898		Ltn1	3.03912	0.105697
															Lepre1	1.19988	0.085296		Lepre1	1.53737	0.105622
															Hsf1	0.569341	0.13309		Hsf1	0.520576	0.1055
															Repin1	1.83732	0.127137		Repin1	1.64106	0.105412
															Itgav	0.473208	0.0615915		Itgav	1.33999	0.105376
															Eif4b	1.83554	0.109577		Eif4b	1.66758	0.105361
															Arcn1	0.306711	0.0562541		Arcn1	0.670233	0.10532
															Itpripl2	0.114462	0.0175387		Itpripl2	1.47925	0.105309
															Taf9b	0.991681	0.1576		Taf9b	0.85484	0.105277
															Mbnl2	0.332851	0.166183		Mbnl2	0.375311	0.105102
															Nceh1	0.715526	0.111097		Nceh1	0.603315	0.105087
															Pi4k2a	0.909726	0.108137		Pi4k2a	0.852543	0.105033
															Zswim8	0.576496	0.0588214		Zswim8	1.45253	0.104933
															Rpp40	1.16441	0.251214		Rpp40	0.425844	0.104856
															Anp32b	1.31571	0.0840861		Anp32b	1.29881	0.104822
															Gps2	2.20662	0.109358		Gps2	1.60092	0.10479
															Ctu2	0.946479	0.0512644		Ctu2	1.32264	0.10472
															Rps6	1.08223	0.141689		Rps6	0.750192	0.104647
															Donson	0.803096	0.126289		Donson	0.585855	0.104571
															Cyr61	0.481523	-0.195023		Cyr61	0.254519	0.104527
															Hmbox1	0.383692	0.0316346		Hmbox1	1.10899	0.104399
															Crtc1	1.68955	0.168972		Crtc1	0.889968	0.104382
															Osbpl11	1.90217	0.125917		Osbpl11	1.28318	0.104246
															Fbxw8	0.765131	0.0640093		Fbxw8	1.30237	0.104191
															Cmtm3	1.4402	0.140801		Cmtm3	0.72143	0.10415
															Cdk5rap1	2.16519	0.112382		Cdk5rap1	2.98833	0.104034
															Stat2	0.286785	0.059564		Stat2	0.530775	0.104003
															Mterf2	0.0979036	0.0263615		Mterf2	0.495394	0.103967
															Pdlim5	0.129907	-0.0325241		Pdlim5	0.79598	0.103963
															Psmg1	0.411103	0.0486526		Psmg1	0.957694	0.103832
															Lsm6	1.36976	0.126147		Lsm6	0.79613	0.103675
															Zic2	1.40739	0.449726		Zic2	0.239339	0.103666
															Utp14b	0.20582	0.0196018		Utp14b	1.14778	0.10366
															Mrpl2	0.455977	0.0561778		Mrpl2	1.17455	0.103564
															Mettl10	0.356514	0.0675863		Mettl10	0.747529	0.103558
															Tmem126b	0.570692	0.161214		Tmem126b	0.345869	0.103535
															Eps15l1	1.00734	0.112909		Eps15l1	1.00058	0.103445
															Micall1	0.768887	0.0930583		Micall1	0.981735	0.103404
															Ttc33	1.36906	0.201827		Ttc33	0.631307	0.103376
															Mrpl43	1.70626	0.160544		Mrpl43	1.10532	0.10335
															Alg11	0.703513	0.13556		Alg11	0.702929	0.10323
															Ccdc71	0.990292	0.332298		Ccdc71	0.143164	0.103093
															Gar1	1.38652	0.133474		Gar1	0.846068	0.103006
															Coq6	0.546684	0.0610638		Coq6	0.684345	0.102952
															Fbxl8	1.12717	0.0881449		Fbxl8	2.90577	0.102789
															Gins3	2.146	0.13034		Gins3	3.8334	0.102725
															Fhl3	0.223231	0.039203		Fhl3	0.723922	0.102616
															Myg1	1.54075	0.0532614		Myg1	2.51631	0.10258
															Krr1	0.811229	0.0966632		Krr1	0.983554	0.10257
															Nudt22	0.0861516	0.0324663		Nudt22	0.312207	0.102558
															Zdhhc18	0.186373	0.10424		Zdhhc18	0.278415	0.102547
															Cdca7	0.963778	0.102309		Cdca7	0.967743	0.102523
															Srsf5	1.01293	0.0806929		Srsf5	1.33372	0.102479
															Cbx1	0.478156	0.0879504		Cbx1	0.772822	0.10235
															Psat1	1.30455	0.103261		Psat1	1.64431	0.102285
															Dctn4	0.69262	0.0576941		Dctn4	1.41343	0.102254
															Adcy6	0.036864	-0.0085729		Adcy6	0.92109	0.102199
															Ift27	0.231706	0.0189686		Ift27	1.22943	0.102186
															Polr2d	0.51239	0.0720278		Polr2d	0.739429	0.102067
															Emp2	0.468359	-0.151723		Emp2	0.313732	0.101986
															Rps26	0.252503	0.0562655		Rps26	0.574825	0.101937
															Cc2d2a	0.584739	0.107911		Cc2d2a	0.427459	0.101907
															Commd5	0.605922	0.0646267		Commd5	0.905755	0.1019
															L3hypdh	0.181232	0.0184759		L3hypdh	0.302282	0.101678
															Aspscr1	1.20392	0.102482		Aspscr1	1.35293	0.101627
															Slc6a6	0.432305	0.0835762		Slc6a6	0.449062	0.101623
															Abcf3	0.803488	0.072141		Abcf3	1.1752	0.101583
															Phc2	1.41291	0.121767		Phc2	1.14329	0.101358
															Clcn6	0.660163	0.111995		Clcn6	0.556096	0.10111
															Tubb6	0.513725	0.0788555		Tubb6	0.631853	0.101081
															Sh3bgrl	0.81089	0.094209		Sh3bgrl	0.735409	0.101075
															Znf524	0.649658	0.201097		Znf524	0.319836	0.101004
															Hnrnph1	1.48045	0.207347		Hnrnph1	0.68446	0.10098
															Pon2	0.795569	0.0752659		Pon2	1.32978	0.100915
															Cxxc1	0.57097	0.0893714		Cxxc1	0.752793	0.100869
															Tomm70a	0.531178	0.0450293		Tomm70a	1.51194	0.100737
															Glt8d2	0.0855513	-0.0207291		Glt8d2	0.527881	0.100644
															Slc25a4	1.18223	0.111777		Slc25a4	1.25307	0.100632
															Rpl7a	1.08578	0.133484		Rpl7a	0.886756	0.100274
															Sod1	0.103639	0.0253512		Sod1	0.534393	0.100199
															Mxra8	0.0574355	-0.00667508		Mxra8	1.26594	0.100194
															Dlg5	1.06866	0.0792611		Dlg5	1.43556	0.100101
															Dusp14	0.16425	-0.0412445		Dusp14	0.458031	0.100082
															Kdm4a	1.85515	0.121917		Kdm4a	2.24256	0.10004
															Hnrnpu	1.84625	0.0765673		Hnrnpu	2.3491	0.099851
															Xbp1	2.0185	0.22327		Xbp1	0.96345	0.0998484
															Serpinf1	0.466465	0.109702		Serpinf1	0.726766	0.0998147
															Nol10	2.52459	0.10969		Nol10	2.25306	0.0997963
																1.52751	0.145189			1.00485	0.0997658
															Rprd1a	0.353826	0.0656643		Rprd1a	0.51414	0.099645
															Cdk2	1.59157	0.187784		Cdk2	1.08785	0.0994568
															Insr	0.613176	0.0870005		Insr	0.831002	0.0994256
															Itgb1	0.89715	0.0592626		Itgb1	1.49182	0.0994059
															Mbtd1	2.02567	0.145562		Mbtd1	1.28392	0.0993214
															Mib2	0.968738	0.0870298		Mib2	1.50431	0.0992521
															Ubr7	1.12234	0.0699348		Ubr7	1.26085	0.0991522
															Bloc1s4	1.0739	0.0490926		Bloc1s4	2.1009	0.0990855
															Otud5	2.34486	0.272458		Otud5	0.536748	0.0990849
															Klhl2	0.826194	0.112501		Klhl2	1.40995	0.0990588
															Cpne2	1.32109	0.266508		Cpne2	0.676375	0.0990238
															Ikbip	0.349183	0.0425968		Ikbip	1.02761	0.0989869
															Gtf2i	0.893599	0.0942243		Gtf2i	1.13285	0.098938
															Rnd3	0.107376	0.0455627		Rnd3	0.350377	0.0989049
															Gpam	1.49056	0.150293		Gpam	0.999174	0.0988077
															Uhrf1	0.0685705	-0.0135498		Uhrf1	1.36709	0.0987733
															Bcl2l11	0.130649	-0.0268313		Bcl2l11	0.770936	0.0987434
															Hspa2	0.0365416	0.00958061		Hspa2	0.587177	0.098697
															Gsk3a	2.22786	0.0736421		Gsk3a	0.768646	0.0984681
															Tp53	1.68509	0.196597		Tp53	0.944831	0.0983594
															Leng8	1.24413	0.0614796		Leng8	1.97055	0.098341
															Ube2v2	0.35772	0.113201		Ube2v2	0.382256	0.0983117
															Mettl14	0.880909	-0.118204		Mettl14	0.865049	0.0983035
															Sdcbp	0.301098	0.035003		Sdcbp	1.09437	0.0982939
															Ywhaq	0.956032	0.0704435		Ywhaq	1.75624	0.0982437
															Sh3pxd2b	0.895171	0.0679709		Sh3pxd2b	1.26554	0.0980841
															Oplah	1.53676	0.0825202		Oplah	1.87702	0.0980581
															Txnip	0.307832	0.0835222		Txnip	0.371564	0.0979818
															Kdm2b	0.439584	0.0446504		Kdm2b	1.14022	0.0979404
																0.577282	0.126226			0.836846	0.0978152
															Pura	0.154843	0.0163542		Pura	1.52219	0.0977732
															Ctsz	0.878942	0.0841173		Ctsz	1.27076	0.0977707
															Ccdc86	1.99283	0.137837		Ccdc86	1.08206	0.0976849
															Hspbp1	0.948924	0.0725746		Hspbp1	1.15882	0.097681
															Maob	0.0849963	-0.0183951		Maob	0.57201	0.0975304
															Gucy2f	0.409426	-0.0903575		Gucy2f	0.901299	0.0973975
															G3bp2	0.556612	0.145893		G3bp2	0.37295	0.0973256
															Apmap	1.24414	0.0710087		Apmap	1.04279	0.0972436
															Twf2	3.72076	0.123587		Twf2	3.64777	0.0970777
															Sft2d3	0.0517611	-0.0177116		Sft2d3	0.311766	0.0970071
															Ppic	0.0916406	0.0150477		Ppic	0.817207	0.0968844
															Bub3	1.59211	0.116692		Bub3	1.73252	0.096789
															Decr1	0.539931	0.0343361		Decr1	1.51991	0.096777
															Sgms1	0.879739	-0.125001		Sgms1	1.0933	0.0966581
															Ube3b	0.911517	0.0801837		Ube3b	1.0817	0.0965436
															Rpl17	0.90616	0.0971146		Rpl17	0.780155	0.0965354
															Lage3	0.587164	-0.0622794		Lage3	1.05222	0.0964979
															Ccdc94	1.97995	0.103507		Ccdc94	1.6227	0.0964731
															Otud1	0.131719	0.0363108		Otud1	0.416819	0.0964648
															Ldb1	0.972009	0.0974274		Ldb1	1.25639	0.0963567
															Pias2	1.30733	0.108916		Pias2	0.365088	0.0962353
															Rxrb	1.0818	0.0620187		Rxrb	3.18174	0.0961997
															Hmox2	0.621447	0.0778109		Hmox2	1.89472	0.0961819
															Tm9sf2	0.816636	0.0610294		Tm9sf2	1.40439	0.0960484
															Drosha	0.685331	0.06191		Drosha	1.40282	0.0959816
															Evc2	0.0140235	-0.00351524		Evc2	0.611197	0.0959447
															Stau2	0.304256	0.0598265		Stau2	0.604117	0.0959365
															Nudt16	0.0944319	0.012921		Nudt16	1.30774	0.0959301
															Senp7	2.25597	0.0782356		Senp7	2.7507	0.0958144
															Wls	1.34292	0.0886459		Wls	1.1186	0.0957514
															Ddx54	2.00651	0.120024		Ddx54	1.92554	0.0956643
															Atp13a1	1.55353	0.132845		Atp13a1	1.54518	0.0956326
															Arhgdib	0.467894	0.105413		Arhgdib	0.493412	0.0955804
															Kti12	0.976371	0.0623188		Kti12	1.68337	0.0954876
															Eci2	0.0866449	-0.0134761		Eci2	1.02967	0.0954291
															Mrps28	0.546886	0.0704009		Mrps28	0.779601	0.0954132
															Cacnb2	0.423916	-0.0492814		Cacnb2	0.568338	0.0953954
															Hcfc2	0.352669	0.0403798		Hcfc2	0.923893	0.0952784
															Ap4m1	0.911617	0.0548579		Ap4m1	1.52578	0.0952746
															Tjap1	0.707329	0.032849		Tjap1	1.4829	0.0952568
															Rexo2	0.560815	0.0680339		Rexo2	0.883321	0.0952187
															Wbp5	0.812836	0.110252		Wbp5	0.697339	0.0952059
															Tssc4	0.37024	0.0495942		Tssc4	1.69444	0.0951017
															Fbxl19	1.23495	0.0931346		Fbxl19	1.40016	0.0950985
															Zbtb17	0.939925	0.192001		Zbtb17	0.60555	0.0950495
															Blm	2.35878	0.107958		Blm	1.63192	0.0949554
															Ehbp1	0.666146	0.0301781		Ehbp1	2.1996	0.0948067
															Rpl24	4.08965	0.134949		Rpl24	1.61889	0.0947196
															Znf32	1.50475	0.0710112		Znf32	2.26438	0.0947005
															Cope	0.909932	0.0950133		Cope	0.821772	0.0945638
															Nsmce2	0.996163	0.125809		Nsmce2	0.92823	0.0945485
															Serhl	0.173435	-0.0166429		Serhl	1.25078	0.0945301
															Usp38	0.232301	0.0290457		Usp38	1.19278	0.0944544
															Pkd2	0.957534	0.0687949		Pkd2	1.23741	0.094286
															Ngef	1.75791	0.170167		Ngef	0.9012	0.0942637
															Cks1b	0.46343	0.0477804		Cks1b	1.21566	0.0941734
															Asxl1	0.761677	0.0708637		Asxl1	0.89013	0.0940978
															Smpd2	0.166175	0.0199432		Smpd2	0.930427	0.0940812
															Spp1	0.313243	-0.081955		Spp1	0.317603	0.0940425
															Bora	0.705958	0.0692635		Bora	1.32654	0.0940412
															Pacrgl	1.03151	0.13593		Pacrgl	0.834489	0.0940304
															Arl1	0.203979	0.0889963		Arl1	0.184703	0.0940208
															Atxn7l3	2.05784	0.210175		Atxn7l3	1.27022	0.0939356
															Pxdn	0.4702	0.0570094		Pxdn	0.595941	0.0938314
															Guf1	0.0916665	0.0225658		Guf1	0.519603	0.0938269
															Obsl1	2.65013	0.149598		Obsl1	1.94316	0.0938047
															Rps6ka5	0.583484	0.0493781		Rps6ka5	0.974949	0.093804
															Lmbrd2	0.0482474	0.0125046		Lmbrd2	0.549964	0.0937843
															Ptpn1	0.874521	0.138718		Ptpn1	0.452093	0.0937176
															Stx5	0.240366	0.0170517		Stx5	1.95873	0.093682
															Rps27	1.26737	0.141682		Rps27	0.68654	0.0936712
															Mrps15	0.381223	0.0639998		Mrps15	0.59836	0.0936565
															Eef1b	1.26246	0.181974		Eef1b	1.08978	0.0936133
															Pias3	1.16344	0.151471		Pias3	0.894709	0.0933062
															Bag6	1.75525	0.0970777		Bag6	1.30987	0.0931594
															Cchcr1	0.879681	0.0745614		Cchcr1	0.960405	0.0930856
															Metap1d	0.0624772	0.00784556		Metap1d	1.06146	0.0930824
															Rpl11	1.15731	0.0735849		Rpl11	1.54022	0.0930742
															Lrch3	1.04438	0.0495834		Lrch3	1.66096	0.0930055
															Sestd1	0.401225	0.0467326		Sestd1	1.02982	0.0928834
															Samd4b	0.221622	0.0572656		Samd4b	0.365113	0.0927563
															Opa1	1.11321	0.0691051		Opa1	1.33944	0.0927111
															Gps1	0.917868	0.0838477		Gps1	1.3883	0.0923551
															Mak16	1.26307	0.163298		Mak16	0.670791	0.0923011
															Edc3	0.853435	0.104661		Edc3	0.855825	0.0922642
															Pus7	0.805821	0.0726878		Pus7	1.05994	0.0921872
															Fam32a	0.784588	0.151734		Fam32a	0.514288	0.091905
															Fcgrt	0.288492	-0.0461693		Fcgrt	0.592938	0.0918573
															Csnk2a1	1.27697	0.0751031		Csnk2a1	1.64881	0.0918306
															Mmp14	1.71687	0.0595341		Mmp14	2.31747	0.0917549
															Timmdc1	0.24355	-0.0410576		Timmdc1	0.917378	0.0916939
															Gsto1	0.518627	0.057066		Gsto1	1.55833	0.0916176
															Mthfd1l	1.39918	0.0877724		Mthfd1l	1.36623	0.0914942
															Tnip1	0.398332	0.0150503		Tnip1	0.892079	0.0912793
															Morf4l1	0.756153	0.0982253		Morf4l1	0.692849	0.0912673
															Arl13b	0.431532	0.064511		Arl13b	0.574751	0.0911808
															Grem1	0.105212	0.0562312		Grem1	0.146825	0.0910041
															Efhd2	1.50863	0.157936		Efhd2	0.502848	0.0909252
															Setd1b	0.84598	0.0663624		Setd1b	1.36996	0.0908527
															Ddr2	1.38812	0.145342		Ddr2	1.08497	0.0908394
															Rprd1b	0.353798	0.0747426		Rprd1b	0.52819	0.0907129
															Rpl19	1.22143	0.112319		Rpl19	1.00549	0.0906607
															Sumf2	0.399706	0.0335089		Sumf2	1.23765	0.090641
															Prkdc	0.970223	0.0463314		Prkdc	2.26664	0.0905724
															Wipf1	1.0389	0.0673141		Wipf1	1.60024	0.090538
															Snrnp48	1.16768	0.149902		Snrnp48	0.624929	0.0903581
															Sar1a	0.277078	0.0520941		Sar1a	0.539466	0.0903543
															Cbx4	1.06527	0.125649		Cbx4	0.674246	0.0902723
															Vasp	1.14226	0.0545902		Vasp	1.5937	0.0902106
															Polr1c	0.50035	0.067283		Polr1c	0.46279	0.0900644
															Nfia	2.06338	0.0646254		Nfia	2.06778	0.0898539
															Eef2	1.83896	0.0825297		Eef2	2.1073	0.0898215
															Pacsin2	0.355804	0.0395838		Pacsin2	1.1017	0.0897757
															Plod1	1.43113	0.0581849		Plod1	1.89783	0.0897408
															Xdh	0.352243	-0.0318228		Xdh	1.67433	0.0897051
															Rprd2	1.93396	0.0429948		Rprd2	2.08273	0.0896409
															Ep300	0.528126	0.0525055		Ep300	1.01336	0.089613
															Myh11	2.19598	0.126987		Myh11	1.33802	0.0895252
															Ddx5	0.822839	0.0961965		Ddx5	0.787789	0.0895144
															Slc35a5	0.451134	-0.0536346		Slc35a5	0.431535	0.0894833
															Tsc22d3	0.214609	-0.0320943		Tsc22d3	0.937884	0.0894585
															Ap3s1	1.91347	0.0980612		Ap3s1	1.18606	0.0894121
															Smarcb1	2.72702	0.139273		Smarcb1	0.848116	0.0894044
															Dnmbp	0.395377	0.052276		Dnmbp	0.639727	0.0893161
															Nvl	1.43902	0.0895348		Nvl	1.50599	0.0892798
															Ttc30b;Ttc30a1;Ttc30a2	0.303761	-0.0319443		Ttc30b;Ttc30a1;Ttc30a2	0.919848	0.0890675
															Msantd4	0.890082	0.105397		Msantd4	0.745697	0.0890293
															Fam102b	0.277768	0.0380872		Fam102b	0.899094	0.0888742
															Lig4	0.255111	0.0880152		Lig4	0.355848	0.088864
															Hlcs	0.117488	-0.0229747		Hlcs	0.412619	0.0888418
															Tfpt	0.423085	0.0977179		Tfpt	0.621845	0.0887483
															Mtco2	1.03291	0.131978		Mtco2	0.538343	0.0887362
															Eif3d	1.02216	0.0943737		Eif3d	1.21365	0.0886326
															Ikbkb	3.14881	0.086113		Ikbkb	2.09762	0.0885646
															Tulp4	0.0128959	0.00143751		Tulp4	1.91124	0.0885067
															Dkk2	0.152524	0.0368423		Dkk2	0.61129	0.088459
															Tesk2	0.3825	-0.17406		Tesk2	0.147846	0.088419
															Zbed4	0.785099	0.0691471		Zbed4	1.07154	0.0881799
															Acsf3	1.29944	0.104472		Acsf3	1.26305	0.0880102
															Znf639	0.563072	0.050045		Znf639	0.952749	0.0879885
															Atp6v1d	1.51638	0.110844		Atp6v1d	1.00525	0.0879752
															Dnaja1	1.3552	0.0846494		Dnaja1	1.23367	0.0879154
															Zhx2	2.06083	0.215172		Zhx2	0.84221	0.0878716
															Ubfd1	1.08816	0.10022		Ubfd1	2.17313	0.0878512
															Dgat1	1.01991	-0.0773595		Dgat1	1.22607	0.0874894
															Tle3	0.937102	0.0698185		Tle3	0.815083	0.0874742
															Fosl1	0.135771	0.0453701		Fosl1	0.326361	0.0874437
															Rab20	2.003	0.12196		Rab20	1.08766	0.0873871
															Rae1	0.606937	0.0638536		Rae1	1.01192	0.0873146
															Tln2	0.962831	0.0525742		Tln2	1.84102	0.0872924
															Armcx5	0.51601	0.0940723		Armcx5	0.310088	0.0872199
															Lamc1	0.476312	-0.0661062		Lamc1	0.578935	0.0872002
															Stip1	0.869081	0.0730947		Stip1	1.13163	0.0871913
															Got2	1.74847	0.0816752		Got2	3.0689	0.0871557
															Rbms2	0.412535	0.0505575		Rbms2	1.17537	0.0870959
															Hps3	0.050985	0.0104968		Hps3	0.514206	0.0870953
															Rsrc1	0.650603	0.0715256		Rsrc1	0.915277	0.0870349
															Cggbp1	3.06133	0.114904		Cggbp1	1.69986	0.0870088
															Rbl2	1.35721	0.153984		Rbl2	0.558149	0.0869795
															Ccnl2	1.52582	0.112159		Ccnl2	0.48741	0.0869471
															Caprin1	1.22976	0.0969556		Caprin1	1.02733	0.0868816
															Gpsm1	1.36733	0.1294		Gpsm1	1.24418	0.0868301
															Taf9	1.73511	0.0958099		Taf9	1.47614	0.0866178
															Pcid2	2.43314	0.142602		Pcid2	0.956291	0.0864563
															Mtfr2	0.216777	0.0675195		Mtfr2	0.293324	0.0864449
															Rbm10	0.958919	0.11535		Rbm10	0.811214	0.0863717
															Top3b	1.18979	0.0756982		Top3b	1.11386	0.0863476
															Fyn	0.519021	0.0576636		Fyn	0.907649	0.0863444
															Znf148	0.632626	0.0490945		Znf148	1.15417	0.086319
															Selk	1.02461	0.159508		Selk	0.689416	0.0862389
															Fam122b	0.161961	0.0447782		Fam122b	0.37851	0.0861568
																0.412201	0.0543505			0.909918	0.08605
															Ugdh	0.113795	0.0134303		Ugdh	2.11147	0.0859985
															Ubtf	0.752391	0.0978476		Ubtf	0.713512	0.0859871
															Tmed1	0.543655	0.117089		Tmed1	0.313829	0.0859687
															Hn1	1.25493	0.111162		Hn1	0.99136	0.0859642
															Eif2s2	1.84033	0.0875473		Eif2s2	1.26732	0.0858536
															Med26	2.03901	0.217782		Med26	0.578459	0.085734
															Pold2	1.93246	0.166183		Pold2	0.874766	0.0854829
															Pdcd6	1.061	0.149326		Pdcd6	0.468423	0.085446
															R3hdm2	0.145464	-0.0350418		R3hdm2	0.510761	0.0852973
															Haghl	0.268881	0.0902271		Haghl	0.198387	0.0852782
															Tmpo	0.00642377	-0.00108528		Tmpo	0.700168	0.0852235
															Tmed10	0.213171	0.033741		Tmed10	0.61148	0.0852102
															Eef1d	0.195947	0.0997365		Eef1d	0.226138	0.0850881
															Set	1.88301	0.138248		Set	1.35362	0.085083
															Tbcb	0.349126	0.0215244		Tbcb	0.830048	0.0850811
															Gltscr2	1.18689	0.138081		Gltscr2	0.749753	0.0850468
															R3hdm4	1.09972	0.145988		R3hdm4	0.428071	0.0849959
															Cst3	0.124684	0.0195026		Cst3	0.650534	0.0849419
															Tbc1d10b	0.042114	-0.0171611		Tbc1d10b	0.382335	0.0848529
															Mff	0.237131	0.0367037		Mff	0.960195	0.0848103
															Rpl21	1.55707	0.106887		Rpl21	1.2058	0.0847365
															Trim2	0.304389	-0.0371221		Trim2	0.74772	0.0847238
															Samd4a	0.825342	0.0497398		Samd4a	1.12463	0.0847123
															Ralgapa2	0.0626152	-0.0209592		Ralgapa2	0.327145	0.0846755
															B4galt1	0.946535	0.103667		B4galt1	0.913973	0.0846589
															Prkab1	1.48695	0.128979		Prkab1	1.12438	0.0846017
															Ulk1	0.279665	0.0313136		Ulk1	0.775777	0.0845699
															Tfip11	2.11036	0.130353		Tfip11	1.17082	0.0845439
															Zfp11	0.45118	0.0764694		Zfp11	0.493377	0.0845343
															Rhbdf1	0.501771	0.0567106		Rhbdf1	1.04685	0.0845108
															Ipmk	0.266965	-0.0434036		Ipmk	0.413528	0.0845006
															Yy1	1.07581	0.0797412		Yy1	1.00126	0.0844809
															E2f4	1.60835	0.165752		E2f4	0.986758	0.0844638
															Gpc1	0.0272915	0.00830777		Gpc1	1.11911	0.0844555
															Mrpl38	1.77941	0.116095		Mrpl38	1.59614	0.0844529
															Ank1	0.982521	0.159316		Ank1	0.481161	0.084294
															Itga6	0.247137	-0.0277131		Itga6	1.26691	0.0842749
															Taf10	1.58509	0.162306		Taf10	0.721722	0.0842419
															Cisd2	1.92508	0.185112		Cisd2	0.600108	0.0842381
															Trim28	2.29397	0.0996888		Trim28	1.92399	0.0842311
															Gorab	0.505888	-0.0353432		Gorab	1.06747	0.0842139
															Pih1d1	0.940977	0.126391		Pih1d1	0.648346	0.084144
															Peg10	2.11277	0.228017		Peg10	0.501356	0.0840982
															St13	0.0935307	0.0114581		St13	0.850437	0.0840187
															Uba3	0.920425	0.0794932		Uba3	1.30876	0.0839621
															Hmg20a	0.889493	0.0806777		Hmg20a	1.13275	0.0839265
															Crat	0.63007	0.21228		Crat	0.163817	0.0838712
															Syne3	0.695845	0.0494963		Syne3	1.14584	0.0838235
															Spidr	0.145518	0.0323556		Spidr	0.596397	0.0838216
															Mettl5	0.0588167	0.0136738		Mettl5	0.481166	0.0838102
															Becn1	1.29812	0.0658048		Becn1	1.47556	0.0838057
															Unc119b	1.11555	0.0550073		Unc119b	1.89809	0.0837695
															Sorbs2	1.10014	-0.126643		Sorbs2	0.478058	0.0837078
															Ccdc127	0.436108	0.0607662		Ccdc127	0.450386	0.0836875
															Prmt9	1.12317	0.0426807		Prmt9	2.31456	0.083655
															Rabif	0.314205	-0.045468		Rabif	0.548588	0.0836182
															Stmn2	0.210259	-0.0283375		Stmn2	0.738431	0.0835864
															Snx9	0.827373	0.0954564		Snx9	1.35664	0.0835629
															Mafg	1.15039	0.0949427		Mafg	0.986389	0.0835539
															Ctdnep1	0.222353	0.0424951		Ctdnep1	0.653783	0.0835183
															Mccc1	0.239018	-0.0080897		Mccc1	2.45192	0.0834789
															Ift172	0.105586	0.015103		Ift172	1.45025	0.0834586
															Rps12	0.33834	0.144355		Rps12	0.416383	0.0833829
															Sh3kbp1	0.0072418	-0.0019722		Sh3kbp1	0.341235	0.0833384
															Ptpre	0.686427	0.0665124		Ptpre	0.825823	0.0833295
															Col8a1	0.166337	0.0729713		Col8a1	0.246751	0.0831795
															Rps18	0.632547	0.0923074		Rps18	0.530442	0.0830816
															Mcu	0.805482	0.0904922		Mcu	0.749497	0.0830752
															Wwp2	1.41029	0.0904299		Wwp2	1.11368	0.0830027
															Ext1	1.04731	0.101561		Ext1	0.584541	0.0829684
															Med21	1.49992	0.114356		Med21	1.71911	0.0829252
															Usp7	0.439902	0.0691172		Usp7	0.57207	0.0828737
															Kars	0.909606	0.0617174		Kars	1.18806	0.0828648
															Pmm1	0.208569	-0.0348053		Pmm1	0.577268	0.0827452
															Gadd45gip1	0.691571	0.073349		Gadd45gip1	1.00783	0.0827109
															Znf746	0.544427	0.107861		Znf746	0.28771	0.0825227
															Rcc2	3.54075	0.0893148		Rcc2	3.10791	0.0825068
															Dnm2	0.11364	0.00961113		Dnm2	1.6539	0.0824604
															Kiaa0226	0.787454	0.166236		Kiaa0226	0.278179	0.0823485
															Smpd4	1.20218	0.0949364		Smpd4	1.06182	0.0823485
															Tars2	0.929471	0.0899232		Tars2	0.879815	0.0822639
															Kmt2d	0.156477	0.0113004		Kmt2d	1.37325	0.0822347
															Med23	0.975913	0.117175		Med23	0.60332	0.0822048
															Plekhm1	0.387982	0.0398941		Plekhm1	0.955573	0.0821196
															Rad51c	0.0294217	0.0060037		Rad51c	0.370785	0.0821056
															Yeats2	2.1134	0.0731112		Yeats2	1.59403	0.0820586
															U2af1	1.58015	0.0905412		U2af1	0.7512	0.0818729
															Snrpb;Snrpn	1.2452	0.111198		Snrpb;Snrpn	0.649489	0.081864
															Actr5	0.98615	0.114744		Actr5	1.0603	0.0818405
															Ccdc6	1.72838	0.131793		Ccdc6	1.11838	0.0818361
															Jade1	2.07455	0.0610199		Jade1	1.8902	0.0818017
															Sh3bp1	0.443721	0.0374095		Sh3bp1	1.02373	0.0817674
															Txnrd2	0.454434	0.0173912		Txnrd2	2.05729	0.0817629
															Zfand3	1.18169	0.174027		Zfand3	0.615109	0.0817521
															Bnc1	1.28816	0.2518		Bnc1	0.592327	0.0817134
															Fbxo6	0.913583	0.0649783		Fbxo6	0.951628	0.081686
															Mrps5	1.07419	0.0754776		Mrps5	1.34829	0.0816447
															Atp11a	0.373464	0.0468012		Atp11a	1.23606	0.0815385
															Shq1	0.123587	0.0125046		Shq1	0.898853	0.0815175
															Cers6	1.36534	-0.101212		Cers6	1.56164	0.0813942
															Rab6a	0.209627	-0.0387414		Rab6a	0.509123	0.0813554
															Stmn1	0.24152	0.0365054		Stmn1	0.627838	0.0813548
															Mus81	0.00491204	-0.000722885		Mus81	1.0399	0.0813217
															Tpst2	0.419579	0.0689774		Tpst2	0.47981	0.0813147
															Bbs4	0.566609	0.0679258		Bbs4	1.52875	0.0812639
															Tcf20	0.368685	0.0322297		Tcf20	1.02213	0.0812581
															Ufd1l	1.22099	0.0955302		Ufd1l	1.16685	0.0812251
															Tprn	0.316096	0.0580406		Tprn	0.510422	0.0811475
															Mlycd	0.117482	0.0531368		Mlycd	0.18546	0.0811272
															Rbpj	1.13062	0.063544		Rbpj	1.49968	0.0809981
															Col3a1	0.55878	0.0724195		Col3a1	0.539656	0.0809924
															Fam118a	0.262815	0.0567195		Fam118a	0.281302	0.080911
															Mlst8	0.052762	0.0119762		Mlst8	0.44601	0.080911
															Pcbp2	1.24334	0.124274		Pcbp2	0.773011	0.0809059
															Rpl27a	2.48613	0.0920766		Rpl27a	1.76974	0.0808182
															Amigo2	0.382729	0.0596212		Amigo2	0.476353	0.0807947
															Flna	1.51262	0.0532621		Flna	2.31136	0.0806897
															Exosc6	2.28321	0.160941		Exosc6	0.94574	0.0806789
															Slc6a9	0.103024	-0.0324046		Slc6a9	0.416927	0.0805086
															Hs2st1	1.09802	0.171203		Hs2st1	0.281216	0.0803254
															Ttyh3	0.0767359	-0.0340048		Ttyh3	0.333185	0.0802809
															Psap	0.541536	0.0958373		Psap	0.450543	0.0802492
															Arhgap10	0.940684	0.0719121		Arhgap10	1.67343	0.0802307
															Abcf2	1.13879	0.0785395		Abcf2	1.15272	0.0801805
															Irgm1	0.56139	0.149179		Irgm1	0.152092	0.0801245
															Ergic3	1.90975	0.113047		Ergic3	1.47487	0.0801188
															Ehbp1l1	1.16659	0.0820808		Ehbp1l1	0.923483	0.0800769
															Zcchc2	0.519588	0.0471675		Zcchc2	0.702046	0.0800718
															Bok	0.163138	-0.0277621		Bok	0.880381	0.0800139
															Nmi	0.337176	0.042593		Nmi	0.717482	0.0799713
															Med17	1.38881	0.125458		Med17	0.885171	0.0799535
															Dxo	0.348528	0.0674413		Dxo	0.405475	0.079862
															Gpr107	0.150051	0.0211671		Gpr107	1.11846	0.0798232
															Psmc3	1.25511	0.0603479		Psmc3	1.39501	0.0798187
															Wdr5	1.74389	0.173314		Wdr5	0.470982	0.0797354
															Cep89	0.0146124	-0.0030117		Cep89	0.634435	0.0796998
															Cyp51a1	0.335125	0.0405992		Cyp51a1	0.806454	0.0796642
															Chd6	0.411663	0.036061		Chd6	0.945656	0.0796394
																0.238071	0.0467599			0.444477	0.0795943
															Etv3	0.666883	0.13014		Etv3	0.505547	0.0795727
															E2f7	0.573184	0.140601		E2f7	0.401362	0.0795091
															Rab35	0.545667	0.0630163		Rab35	0.570946	0.0794938
															D8Ertd738e	2.19296	0.17017		D8Ertd738e	1.15914	0.0794417
															Cdc45	1.60209	0.131375		Cdc45	1.23235	0.0793571
															Mkl2	1.43575	0.134031		Mkl2	0.836192	0.0793381
															Ciao1	0.00331566	-0.000614166		Ciao1	0.373214	0.0793139
															Gm7120	0.0914639	-0.0101598		Gm7120	1.07639	0.0792974
															Sntb2	0.567247	0.0463282		Sntb2	0.876553	0.0792955
															Asap2	0.727375	0.0565961		Asap2	1.40563	0.0792853
															Rpl13a	1.39304	0.122192		Rpl13a	1.04289	0.0792561
															Ccdc14	0.324025	-0.0558694		Ccdc14	0.541056	0.0792281
															Otud3	0.0636507	0.00844828		Otud3	0.725999	0.079162
															Specc1l	1.23694	0.0550823		Specc1l	1.38523	0.0791461
															Rbm5	2.20035	0.0809072		Rbm5	1.23785	0.0791448
															Hspa8	0.693878	0.0731602		Hspa8	0.811929	0.0790761
															Casp8ap2	1.14106	0.0525271		Casp8ap2	1.43623	0.0790443
															Mrps7	0.693702	0.0565459		Mrps7	1.42206	0.0790126
															Brpf1	0.698703	0.0658817		Brpf1	0.753925	0.0790049
															Rtn4ip1	0.033875	0.00307719		Rtn4ip1	0.952402	0.0789801
															Bace1	0.0189832	-0.00167274		Bace1	1.27965	0.0789305
															Tjp1	1.99193	0.0779921		Tjp1	1.63301	0.0789089
															Tbpl1	0.686129	0.140523		Tbpl1	0.349023	0.0787659
															Cdk9	1.00232	0.0844549		Cdk9	0.6887	0.0786692
															Npc2	0.0638632	0.0222569		Npc2	0.330449	0.0785739
															Dyrk1a	0.105283	-0.0215715		Dyrk1a	0.556538	0.0784334
															Zbed6	0.701622	0.118755		Zbed6	0.547673	0.0783609
															Cry1	1.51946	0.145491		Cry1	0.814259	0.0783272
															Dnajb9	0.712689	0.140788		Dnajb9	0.471848	0.0783259
															Rpl36	0.894099	0.114137		Rpl36	0.727481	0.0782935
															Aldh18a1	2.55229	0.0663993		Aldh18a1	1.53999	0.0782744
															Slc35c1	0.552241	0.0692666		Slc35c1	0.744922	0.0782509
															Ppid	1.72725	0.177948		Ppid	0.485998	0.0781682
															Elmo2	4.71715	0.11436		Elmo2	1.04321	0.0779177
															Ak2	0.154702	0.00665728		Ak2	1.44593	0.0779012
															Utp3	1.48721	0.0626869		Utp3	1.05655	0.0778503
															Wdr55	0.899916	0.0979233		Wdr55	1.1304	0.077762
															Slc12a2	2.71911	0.0891914		Slc12a2	1.22954	0.0776978
															Rab7b	0.0778469	0.053559		Rab7b	0.113027	0.0776755
															Tle4	0.690858	0.0787805		Tle4	0.598623	0.0775922
															Pak2	1.25171	0.0667515		Pak2	1.71381	0.0775687
															Ttc17	0.524761	0.0719331		Ttc17	0.986818	0.0775681
															Scamp3	0.959123	0.0513732		Scamp3	1.97087	0.0775325
															Kiaa1524	0.698024	0.0356344		Kiaa1524	2.52394	0.0775172
															Znf787	1.01133	0.0780417		Znf787	0.960008	0.0774829
															Mrps24	0.333329	0.0302397		Mrps24	0.461785	0.0772285
															Tom1	0.748281	0.0341104		Tom1	1.24225	0.0772044
															Prkar1a	1.26576	0.16537		Prkar1a	0.408507	0.0771516
															Tstd2	1.44185	0.151567		Tstd2	0.643594	0.0769329
															Dcakd	1.22149	0.053896		Dcakd	0.908125	0.0769037
															Ssr1	0.99736	0.12361		Ssr1	0.3085	0.076889
															Bnip3l	0.199263	0.0393855		Bnip3l	0.512655	0.0768185
															Tra2b	0.969288	0.109369		Tra2b	0.790995	0.0767657
															Wipi1	0.300779	0.0292549		Wipi1	0.527921	0.076732
															Tango2	0.520574	0.048315		Tango2	0.657079	0.0765718
															Chtop	0.29537	0.0377204		Chtop	0.690431	0.0765012
															Fam110c	1.03805	0.153725		Fam110c	0.53056	0.0764987
															Iqce	0.830718	0.295561		Iqce	0.123918	0.0764955
															Spry2	0.128008	-0.0310148		Spry2	0.476289	0.076465
															Sf3a3	0.791093	0.0529887		Sf3a3	1.13576	0.0764529
															Wrap53	1.0211	0.161446		Wrap53	0.529028	0.0764351
															Csrp2	1.82167	0.408042		Csrp2	0.470047	0.0759163
															Dmd	0.38659	0.0675812		Dmd	0.266857	0.0759137
															Son	0.227195	0.0403919		Son	0.356884	0.0758387
															Fah	0.0356597	0.00263977		Fah	1.25972	0.0758254
															Eif2b1	1.01057	0.111307		Eif2b1	0.908034	0.0758082
															Kctd5	0.858563	0.100769		Kctd5	0.554148	0.0757497
															Wdr46	0.510778	0.109722		Wdr46	0.341035	0.0757147
															Rps9	1.94064	0.0814336		Rps9	1.97659	0.0756423
															Gcdh	0.734182	0.0650253		Gcdh	0.68036	0.0756238
															Mapre1	0.236352	0.0479495		Mapre1	0.475323	0.0755596
															Tpd52	0.592394	0.0924657		Tpd52	0.576669	0.075428
															Bloc1s3	0.0850497	0.0176067		Bloc1s3	0.974218	0.0752951
															Anxa1	0.158321	0.0089709		Anxa1	1.98293	0.0751406
															Nkrf	1.77269	0.0917403		Nkrf	1.31281	0.0750459
															Tspan9	0.214839	-0.0603345		Tspan9	0.423069	0.0749969
															Ppp6c	2.30694	0.0787048		Ppp6c	3.62349	0.074976
															Coro7	1.26708	0.0427513		Coro7	1.40238	0.0749391
															Prdm15	0.961435	0.0857862		Prdm15	1.71872	0.0748361
															Rbm41	0.0885665	0.0146866		Rbm41	0.624089	0.0748215
															Aaas	1.80751	0.0982539		Aaas	1.32631	0.0747515
															Zfp60	0.501077	0.113949		Zfp60	0.279827	0.0746937
															Fiz1	0.603104	0.0795161		Fiz1	0.809851	0.0746562
															Rps6kc1	0.195295	0.0312424		Rps6kc1	0.697421	0.0746352
															Mapkap1	0.295738	0.0278346		Mapkap1	0.743691	0.0746193
															Pkn3	0.808874	0.0565103		Pkn3	0.527744	0.0746161
															Ckap4	0.318154	0.0127157		Ckap4	1.79553	0.0745653
															Ccnl1	1.11093	0.123281		Ccnl1	1.08899	0.0745557
															Rnf5	0.610193	-0.0370394		Rnf5	0.768072	0.0744686
															Rpl18a	1.36785	0.113227		Rpl18a	0.86002	0.0744267
															Pxn	0.240583	0.0353553		Pxn	0.626402	0.074379
																0.031048	-0.00671577			0.662466	0.0743612
															Epc2	0.862341	0.134165		Epc2	0.441095	0.0743491
															Pfkm	1.15422	-0.0512435		Pfkm	1.2625	0.0740922
															Las1l	1.02146	0.0851243		Las1l	1.40533	0.0740045
															Adat1	0.223445	-0.0660337		Adat1	0.497085	0.0739778
															Sgk1	0.0429611	0.00915337		Sgk1	0.453754	0.0739683
															Zbtb7a	1.09944	0.07669		Zbtb7a	1.79748	0.0739568
															Med13l	0.18091	0.0281436		Med13l	0.465456	0.0739295
															Atp6v0d1	0.205614	0.0315297		Atp6v0d1	1.15441	0.0738233
															Bcdin3d	1.27733	0.145468		Bcdin3d	0.453837	0.0737724
															Tmem17	0.165673	-0.0245355		Tmem17	0.703913	0.0737686
															Ppp1r18	0.680242	0.0784092		Ppp1r18	0.699301	0.0736942
															Mars2	1.12638	0.110032		Mars2	0.733161	0.0736688
															Znf280d	1.34828	0.0804888		Znf280d	0.773793	0.0736351
															Gnaq	0.215239	0.0226281		Gnaq	0.695668	0.07352
															Cfdp1	0.577804	0.0636762		Cfdp1	0.772725	0.0734628
															Mga	2.07524	0.114496		Mga	1.39651	0.0734552
															Hmga2	0.0391285	0.00862885		Hmga2	0.461916	0.0732587
															Zcchc4	0.244761	0.0295073		Zcchc4	0.766781	0.0732536
															Cep68	0.168025	-0.0421511		Cep68	0.315115	0.073122
															Emg1	0.338572	0.106332		Emg1	0.266311	0.0730909
															Clmp	0.98507	0.057408		Clmp	1.24994	0.0730858
															Gtf3c2	1.96024	0.0856641		Gtf3c2	2.39788	0.0729694
															Adprh	0.608371	0.06228		Adprh	0.740301	0.0729376
															Hp1bp3	0.78561	0.0775299		Hp1bp3	1.044	0.0728881
															Cep76	0.887614	0.102292		Cep76	0.473971	0.0728785
															Gcat	2.61337	0.0695852		Gcat	1.43911	0.0728111
															Rab30	1.38623	-0.159274		Rab30	1.08848	0.0727641
															Nfat5	1.54195	0.132633		Nfat5	1.15461	0.0727228
																1.27415	0.0700175			1.79153	0.0726967
															Ank2	1.15491	-0.184015		Ank2	0.308666	0.0726388
															Slc12a9	1.15427	0.0530917		Slc12a9	0.861122	0.072581
															Snrpa	1.13058	0.0515302		Snrpa	1.0062	0.0725072
															Nsmce1	0.403594	0.0462488		Nsmce1	0.742259	0.0725028
															Mrpl24	0.573573	0.0636667		Mrpl24	1.04389	0.0724462
															Ovca2	0.612496	0.0749912		Ovca2	0.683247	0.072382
															Stat1	0.0946879	0.0155818		Stat1	0.493508	0.0723763
															Prrc2a	1.44101	0.0661424		Prrc2a	1.3431	0.0723356
															Chrac1	0.584849	0.0819836		Chrac1	0.362463	0.0722809
															Lrig2	0.323268	0.0271594		Lrig2	0.759003	0.072216
															Otud6b	1.02291	0.0399729		Otud6b	2.05364	0.0721334
															Katnal1	0.887019	-0.0585766		Katnal1	1.12828	0.0721156
															Lca5	0.251227	-0.03099		Lca5	0.445791	0.0720844
															Rab8a	2.06606	0.0794074		Rab8a	1.70909	0.0719954
															Ppfia3	0.00609178	0.00099055		Ppfia3	0.578504	0.0719299
															Znf330	0.991165	0.103104		Znf330	0.623507	0.071921
															Micall2	0.318047	0.0322768		Micall2	0.750432	0.0718409
															Wdr43	1.47266	0.118502		Wdr43	0.933587	0.071771
															Yif1b	0.0605933	-0.014075		Yif1b	0.143175	0.07171
															Amotl2	0.111789	0.0146395		Amotl2	0.694499	0.0716782
															Tle2	0.0594485	0.0113913		Tle2	0.275937	0.0716686
															Foxj3	0.914631	0.142335		Foxj3	0.507537	0.0716464
															Lamtor1	1.19602	0.0601292		Lamtor1	0.735755	0.0716012
															Jun	0.463323	0.100432		Jun	0.317929	0.0715427
															Armc5	0.671224	0.0704168		Armc5	1.57998	0.0714747
															Sf3b6	0.686374	0.0931695		Sf3b6	0.516534	0.0714722
															Pnpla7	0.508009	0.0674159		Pnpla7	0.575234	0.0714156
															Bub1	1.23312	0.133455		Bub1	0.921162	0.0712821
															Gatsl2	0.27483	-0.0303268		Gatsl2	0.915809	0.0711683
															Srsf3	2.06201	0.140826		Srsf3	1.29678	0.0711676
															Sgsm3	0.668062	0.119191		Sgsm3	0.300591	0.0711212
															Mllt10	1.83352	0.102311		Mllt10	2.05112	0.0711015
															Bcr	1.08951	0.0848503		Bcr	0.790033	0.0710977
															Atxn2l	0.18751	0.0145073		Atxn2l	0.843383	0.0710926
															Coq3	0.518356	0.0467637		Coq3	0.879979	0.0710335
															Mxi1	0.341279	0.135227		Mxi1	0.157621	0.0710322
															Mrpl15	0.448646	0.0639509		Mrpl15	0.561029	0.0709991
															Cbfb	1.47365	0.120474		Cbfb	1.18224	0.0709718
															Isg20l2	2.45146	0.108871		Isg20l2	1.75216	0.07083
															Toe1	1.89536	0.105668		Toe1	1.10561	0.070823
															Vim	0.653639	0.0574239		Vim	1.06167	0.0707982
															Snx8	0.566121	0.0700792		Snx8	0.684687	0.0707773
															Actr8	0.464432	0.129059		Actr8	0.187536	0.0707385
															Akirin2	0.365789	0.0492522		Akirin2	0.406074	0.0706329
																0.224593	0.0180397			1.20863	0.0706228
															Maz	0.533169	0.0589676		Maz	0.780787	0.0706177
															Dcp1b	0.407971	-0.0913766		Dcp1b	0.500428	0.0706139
															Adnp	1.8531	0.0933984		Adnp	1.70055	0.0706113
															Nhlrc2	2.12627	0.110484		Nhlrc2	0.693278	0.070411
															Unc5a	0.863944	0.306546		Unc5a	0.285924	0.0703595
																0.164858	-0.0908858			0.212909	0.0703475
															Sh3bp4	0.278379	-0.0292848		Sh3bp4	0.657884	0.0702712
															Hsp90aa1	1.22736	0.100721		Hsp90aa1	0.868829	0.0701707
															Etv6	0.580923	0.0752697		Etv6	0.726162	0.0701644
															Sf1	1.17714	0.0973129		Sf1	0.822597	0.0701599
															Arf4	0.213541	0.0128651		Arf4	0.761292	0.0701434
															Cbx2	1.02903	0.107824		Cbx2	0.869461	0.0701237
															Nfkbia	0.834067	0.0540695		Nfkbia	1.24268	0.0701148
															Dis3l2	0.0195646	0.00345929		Dis3l2	0.588668	0.0700239
															Usp11	0.245632	0.0193736		Usp11	1.4446	0.0699978
															Vdac3	0.812722	0.0568453		Vdac3	0.890811	0.0699615
															Myc	0.880793	0.0988954		Myc	0.323106	0.0698179
															Mina	0.00997136	0.00100708		Mina	1.08488	0.0698172
															Mre11a	0.828232	0.0847549		Mre11a	0.961572	0.0697994
															Armc10	0.609151	0.0626888		Armc10	0.628791	0.0697409
															Eprs	0.708267	0.0445093		Eprs	1.53445	0.0697206
															Hdgfrp2	0.55538	-0.063392		Hdgfrp2	0.45982	0.0696697
															Armc1	0.392968	0.0641365		Armc1	0.554402	0.0696341
															Znf740	1.34321	0.071806		Znf740	1.90752	0.0696112
															Osbpl2	0.980649	0.0510343		Osbpl2	0.686824	0.06961
															Vps37a	0.739061	0.0702019		Vps37a	1.37671	0.0695585
															Zfhx2	0.337277	0.112842		Zfhx2	0.264707	0.0694955
															Lemd2	0.105265	0.0254116		Lemd2	0.603181	0.0694873
															Snrnp40	1.42472	0.0828934		Snrnp40	1.16394	0.0692069
															Dennd5b	0.38187	0.124807		Dennd5b	0.193445	0.0691605
															Cep152	1.55342	0.112347		Cep152	1.76585	0.0691312
															Gins1	1.7132	0.0472062		Gins1	1.56449	0.069123
															Bcl6;Bcl6b	1.31133	0.146948		Bcl6;Bcl6b	3.62318	0.0690257
															Mettl3	1.50732	0.0430171		Mettl3	2.71016	0.0689907
															C2cd2l	1.6475	-0.12821		C2cd2l	0.747363	0.0689456
															Dhx34	0.365645	0.0224622		Dhx34	1.90753	0.0689424
															Abcd3	0.139348	0.0163994		Abcd3	0.796066	0.0689278
															Pik3cb	0.377049	0.0504335		Pik3cb	0.446948	0.0689074
															Cutc	1.65745	0.11181		Cutc	1.01553	0.0688883
															Tmem33	1.38739	0.0894451		Tmem33	1.01139	0.0688699
															Znf207	0.66224	0.0763219		Znf207	0.590933	0.0688178
															Snx17	1.15869	0.104092		Snx17	0.538292	0.0688152
															Anp32a	0.323716	0.0355988		Anp32a	0.737701	0.0687243
															Puf60	1.13168	-0.208542		Puf60	0.310854	0.068697
															Tmem199	1.22071	0.090215		Tmem199	0.716142	0.0686919
															Mrpl41	0.59076	0.039587		Mrpl41	1.21608	0.0686735
															Cars	0.870464	0.108076		Cars	1.46195	0.0685813
															Uchl5	0.367445	0.0414282		Uchl5	0.571591	0.0685647
															Hdlbp	0.406828	0.0304934		Hdlbp	0.987569	0.0683931
															Mtbp	2.02829	0.0866998		Mtbp	0.88325	0.0683606
															Gramd4	0.836237	0.0587629		Gramd4	1.65238	0.0683346
															Faim	0.238035	0.0246073		Faim	0.509794	0.068257
															Lmo4	0.297654	0.0551694		Lmo4	0.447656	0.0681788
															Ap1s1	1.23058	0.12202		Ap1s1	0.781156	0.0681788
															Rabep2	0.0956566	0.0146332		Rabep2	0.568562	0.0681362
															Pabpc1	1.7737	0.108341		Pabpc1	1.14812	0.068065
															Rchy1	1.45996	0.174615		Rchy1	0.365803	0.0680205
															Tnrc6b	0.00546722	-0.000347773		Tnrc6b	1.1311	0.0679264
															Slu7	1.26915	0.0517807		Slu7	0.656799	0.0679061
															Usp36	2.12952	0.163324		Usp36	0.839857	0.0678622
															Taf6	0.773317	0.070905		Taf6	0.691656	0.0677465
															Hps6	0.081337	-0.00715065		Hps6	1.12102	0.0676994
															Igf2bp1	1.34846	0.0839717		Igf2bp1	1.9356	0.06762
															Cdca2	3.51309	0.20379		Cdca2	1.80125	0.067564
															Cux1	0.0161677	0.0035464		Cux1	0.342289	0.0673879
															Nabp1	0.14595	0.0143229		Nabp1	0.655593	0.0673765
															Rrp1	2.73892	0.116982		Rrp1	1.16833	0.0673606
															Ergic1	1.0725	-0.0681222		Ergic1	4.95747	0.0672817
															Eif3c	0.514472	0.0642942		Eif3c	0.568219	0.0672684
																0.717176	0.0617243			0.653025	0.0671291
															Igsf8	0.493089	0.103972		Igsf8	0.203081	0.0671005
															Sephs1	0.257572	0.180246		Sephs1	0.0899245	0.0669765
															Map2k6	0.191949	0.0307204		Map2k6	0.581361	0.0669664
															Fam122a	0.0713222	0.013113		Fam122a	0.437962	0.0669454
															Gins4	1.05096	0.124089		Gins4	0.712302	0.0669066
															Pcdh18	0.578737	-0.0597979		Pcdh18	0.567981	0.0668379
															Pea15	0.906834	-0.0915521		Pea15	0.557554	0.0667884
															Acly	0.700534	0.0448964		Acly	1.02106	0.0667667
															Eif4e	0.918336	0.0634575		Eif4e	0.810474	0.0667515
															Lyar	0.301129	0.0335426		Lyar	1.19994	0.066733
															Dhrs4	0.335133	0.0483093		Dhrs4	0.617411	0.0666854
															Arhgap29	0.267746	0.0669276		Arhgap29	0.240706	0.0666358
															Puf60	0.513809	-0.0680262		Puf60	0.70248	0.0665983
															Nucb1	1.03337	0.0567684		Nucb1	1.14167	0.0665868
															Cdc42bpg	0.634753	0.1008		Cdc42bpg	0.405912	0.0665792
															Tcf7l2	0.738867	0.129608		Tcf7l2	0.339662	0.0665398
															Cdc5l	1.72072	0.0641403		Cdc5l	1.81921	0.0664895
															Unc45a	0.490395	0.0346171		Unc45a	1.19525	0.0664527
															Sugp1	1.81746	0.0858192		Sugp1	2.02883	0.0664215
																1.10288	0.0664469			0.704704	0.0663643
															Usb1	2.41075	0.097702		Usb1	2.08548	0.0661971
															Pdha1	0.315455	0.0352891		Pdha1	0.966204	0.0661424
															Cdk18	0.0688242	0.0105387		Cdk18	0.299219	0.0660884
															Lars2	0.606183	0.0600414		Lars2	0.831304	0.0660795
															Ahcy	0.818703	0.0350844		Ahcy	1.51594	0.0660508
															Chmp6	0.152412	0.0271028		Chmp6	0.420928	0.0660057
															Ube4b	1.06057	0.0503858		Ube4b	1.08729	0.0658544
															Tctn3	0.145948	0.0378761		Tctn3	0.300659	0.0658226
															Lpp	0.0749548	-0.00934664		Lpp	0.788906	0.0657597
															Eml3	1.07757	0.114856		Eml3	0.451445	0.0657336
															Ptbp2	0.613869	-0.0632648		Ptbp2	0.958196	0.0656236
															Morc3	0.876419	-0.0262909		Morc3	2.09002	0.0656153
															Hspe1	1.62334	0.108056		Hspe1	1.00964	0.0655219
															Tomm34	0.165249	0.0538629		Tomm34	0.22176	0.0655111
															Mrpl39	0.960359	0.065424		Mrpl39	1.12109	0.0655022
															Hdac8	0.338716	-0.179989		Hdac8	0.312796	0.0654634
															Txnrd1	0.143683	-0.0183659		Txnrd1	0.728646	0.0654386
															Ppan	0.393901	0.0360203		Ppan	0.616023	0.0653706
															Tgfb3	0.349114	-0.148345		Tgfb3	0.207174	0.0653572
															Poldip2	0.823664	0.229319		Poldip2	0.171595	0.0653241
															Ermp1	0.100841	0.0100988		Ermp1	0.984767	0.0652669
															Mif4gd	0.168292	0.0235163		Mif4gd	0.377937	0.0652644
															Gba	0.275291	0.0326614		Gba	0.851909	0.065211
															Pnkp	0.476744	-0.0482184		Pnkp	0.903798	0.0650075
															Dse	2.51784	0.130308		Dse	0.915324	0.0649389
															Gosr2	0.315607	0.0327956		Gosr2	0.438672	0.0649071
															Ptges	1.02329	0.180707		Ptges	0.371631	0.0648435
															Snapc1	0.656976	0.0494493		Snapc1	1.43736	0.0647907
															Nol9	1.78052	0.0835387		Nol9	1.88969	0.0647806
															Tank	0.0568675	-0.00989151		Tank	0.637133	0.0647799
															Ccndbp1	0.358271	0.0393893		Ccndbp1	0.453246	0.0645994
															Adh7	0.76842	-0.114485		Adh7	0.320261	0.0645549
															Mrpl28	1.16905	0.067421		Mrpl28	1.19619	0.0644989
															Eaf1	1.5168	0.131685		Eaf1	0.695542	0.0644073
															P4ha2	0.443541	-0.105836		P4ha2	0.266583	0.0643107
															Smurf2	0.733375	-0.134514		Smurf2	0.378396	0.0643075
															Creb1	0.581316	0.116592		Creb1	0.388402	0.0642783
															Hspa9	0.289528	0.0262477		Hspa9	0.811395	0.0642707
															Ube2b	1.23382	0.17602		Ube2b	0.238877	0.0642281
															Cdca5	0.845409	0.119109		Cdca5	0.530699	0.0642166
															Fam222b	0.0531264	0.0162627		Fam222b	0.243319	0.0641244
															Mblac2	0.877818	0.174115		Mblac2	0.150123	0.0641212
															Csnk1g2	0.00765598	-0.00168864		Csnk1g2	0.260716	0.0641022
															Pdp1	1.40919	0.0918287		Pdp1	1.19368	0.0640507
															Hscb	0.413692	0.0794792		Hscb	0.240939	0.0640462
															Psmc6	2.05659	0.083957		Psmc6	1.81564	0.0640284
															Xrn2	1.4326	0.0853405		Xrn2	1.13124	0.0640106
															Fat3	0.535549	-0.122108		Fat3	0.368205	0.0639954
															Dcaf13	2.87191	0.151735		Dcaf13	1.5264	0.0639191
															Mrpl14	0.0560483	0.00771586		Mrpl14	0.435521	0.0639146
															Mrpl30	0.335009	0.0690269		Mrpl30	0.334752	0.063865
															Vps4b	0.988102	0.0742003		Vps4b	0.749029	0.0638307
															Ncoa5	1.87471	0.117589		Ncoa5	1.90512	0.0637741
															Eea1	1.03751	0.061519		Eea1	0.975873	0.0637105
															Sfpq	1.64983	0.0781479		Sfpq	1.00382	0.0636978
															Arhgap11a	0.899392	0.102184		Arhgap11a	0.977901	0.0636616
															Hspg2	0.613352	-0.0877215		Hspg2	0.466728	0.0636514
															Adk	0.332025	0.0696576		Adk	0.359587	0.0636152
															Micu2	1.60638	-0.0674712		Micu2	1.03603	0.0635897
															Kri1	1.47377	0.084046		Kri1	1.1868	0.063544
															Zswim7	0.420199	-0.0536709		Zswim7	0.360399	0.0635331
															Prpf6	1.3392	0.0374839		Prpf6	1.49766	0.0635045
															Smox	0.451918	0.0659409		Smox	0.756019	0.0633278
															Ubap2	0.693273	0.0622311		Ubap2	0.861052	0.063207
															Slc38a4	0.337037	0.0663592		Slc38a4	0.27651	0.0631733
															Ly75	0.172505	0.0293306		Ly75	0.384214	0.063165
															Ppp2r5e	0.452991	0.0539068		Ppp2r5e	0.574117	0.0631631
															Ric8a	1.22066	0.0792065		Ric8a	0.655697	0.0631288
															Thop1	1.08689	0.0824		Thop1	1.06979	0.0631097
															Uhrf1	0.45166	0.0807254		Uhrf1	0.874922	0.0631084
															Rap2a	0.260472	0.0141455		Rap2a	0.664825	0.0631002
															Snx4	0.392098	0.0412674		Snx4	0.632972	0.0630913
															Esd	0.570856	-0.0419909		Esd	0.48935	0.0629768
															Mphosph6	1.83284	0.083697		Mphosph6	0.493591	0.0629495
															Exosc9	2.16351	0.134971		Exosc9	0.641709	0.0628993
															Dhrs1	0.205148	-0.030674		Dhrs1	0.468412	0.0628713
															Ing5	0.672236	0.0845954		Ing5	0.542755	0.06287
															Wwc2	0.688111	0.0216179		Wwc2	1.68473	0.0628325
															Hadha	0.541273	0.0354373		Hadha	1.07868	0.0628084
															Crybg3	0.302887	0.0251579		Crybg3	1.03574	0.0625731
															Rab32	0.423705	0.0722618		Rab32	0.362727	0.0624587
															Tnk2	0.163731	0.00720088		Tnk2	2.17244	0.0624237
															Sqstm1	0.657886	0.105541		Sqstm1	0.348244	0.0624186
															Oxr1	0.0844124	0.00687281		Oxr1	1.36702	0.0623728
															Vcp	0.354557	0.0257823		Vcp	0.91764	0.0623188
															Mettl1	2.364	0.135696		Mettl1	0.666577	0.0622171
															Mapk8;Mapk10	0.843192	0.0698102		Mapk8;Mapk10	0.970332	0.0621758
															Ccdc47	0.734324	0.0738195		Ccdc47	0.7264	0.0621516
															Scfd2	0.778661	0.0474962		Scfd2	2.39694	0.0621408
															Phip	1.28102	0.0565338		Phip	1.7075	0.0620346
															Xylb	0.646462	0.0710805		Xylb	0.356072	0.0619831
															Chd7	0.17954	0.0278702		Chd7	0.382829	0.0619596
															Ptbp3	1.96605	0.0679569		Ptbp3	1.33921	0.06191
															Smc5	1.04574	0.0309467		Smc5	0.713429	0.0619094
															Crnkl1	1.43994	0.0770149		Crnkl1	1.17454	0.0618979
															Ankrd49	1.06243	0.103973		Ankrd49	0.21654	0.0618731
															Psma4	0.294983	0.0332864		Psma4	0.472856	0.0617981
															Nono	0.713354	0.0619405		Nono	0.795821	0.0617383
															Bcl9	0.260387	0.0271575		Bcl9	1.65841	0.061732
															Trim56	0.187366	0.0200049		Trim56	0.795774	0.0617313
															Abhd10	0.0900591	-0.00742404		Abhd10	0.536305	0.0616913
															Nrbp1	0.185429	0.0526536		Nrbp1	0.203203	0.0615495
															Aagab	0.293675	0.0563297		Aagab	0.551154	0.061498
															Gid8	0.131887	0.0500361		Gid8	0.145459	0.0614961
															Trmt10c	0.256494	0.0301501		Trmt10c	0.592773	0.0614783
															Hoxa5	0.387506	0.0924568		Hoxa5	0.240716	0.0614357
															Fam98b	0.264289	0.0483233		Fam98b	0.478747	0.0614223
															Rnf2	1.64191	0.105288		Rnf2	0.92847	0.0612259
															Usp21	0.0254879	-0.00714556		Usp21	0.289742	0.0612055
															Rrm1	0.726628	0.0853863		Rrm1	1.3006	0.0611649
															Foxa2	1.10191	0.0999858		Foxa2	0.687282	0.0611407
															Rhox5	0.759944	0.0592079		Rhox5	0.850619	0.0610739
															Cdk11b	1.30583	0.0827192		Cdk11b	0.940438	0.0610161
															Dohh	1.4424	0.065513		Dohh	1.20945	0.060962
															Tmem132a	0.146264	0.0277214		Tmem132a	0.329517	0.0609061
															Bbs1	0.845118	-0.116866		Bbs1	0.317957	0.0608883
															Zeb1	0.902951	0.0925992		Zeb1	0.560133	0.0608667
															Mcm5	1.68777	0.0882645		Mcm5	2.97232	0.0608603
															Ddx6	0.59934	0.098341		Ddx6	0.291222	0.0608266
															Adamts1	0.125551	0.0420812		Adamts1	0.183887	0.0608164
															Helz	0.366857	0.089934		Helz	0.406341	0.0607929
															Dapk3	0.34875	0.0437609		Dapk3	0.561651	0.06077
															Upf1	1.71993	0.0665372		Upf1	1.54559	0.0607077
															Kiaa0195	0.609609	0.100962		Kiaa0195	0.456774	0.0606651
															Larp7	0.969248	0.0647138		Larp7	0.719158	0.0606575
															Uvrag	0.653304	0.0509377		Uvrag	1.18459	0.0606168
															Lig1	2.55393	0.139787		Lig1	2.61806	0.0605456
															Amfr	1.97823	0.0887941		Amfr	1.3108	0.0604362
															Ect2	0.66636	0.0781104		Ect2	0.575625	0.0603803
															Bcl2l1	0.917042	0.0808328		Bcl2l1	0.825231	0.0603116
															Ttc9c	1.23848	0.133711		Ttc9c	0.608739	0.0602887
															Foxk2	0.0194481	0.00326411		Foxk2	0.683907	0.0602449
															Snx3	1.10356	0.14745		Snx3	1.40048	0.0602137
															Rbak	0.204093	0.0813872		Rbak	0.126975	0.0601985
															Ogfr	0.209561	0.015007		Ogfr	0.900543	0.0600382
															Psma3	0.0650541	0.00624021		Psma3	1.13557	0.0599937
															Ccdc124	2.74656	0.127622		Ccdc124	1.70072	0.0599098
															Arhgef7	0.303785	0.0662009		Arhgef7	0.259461	0.0598056
															Sh3rf1	0.29474	0.0572453		Sh3rf1	0.327457	0.0597146
															Prim2	3.00788	0.0941315		Prim2	2.46938	0.0596898
															Swap70	0.395228	-0.0400556		Swap70	0.681067	0.0596879
															Sh3gl1	0.0547654	-0.00403722		Sh3gl1	0.705081	0.0595843
															Qtrtd1	3.05563	0.142759		Qtrtd1	1.60555	0.0594838
															Slc7a6os	0.288539	0.0180829		Slc7a6os	1.23888	0.0594495
															Gbe1	0.0381529	-0.00651169		Gbe1	0.357997	0.0594425
															Sqrdl	0.681481	-0.112984		Sqrdl	0.340597	0.0594285
															Pdcd4	0.000376428	-7.56582e-05		Pdcd4	0.400067	0.0593732
															Tead3;Tead2	0.177466	0.0500921		Tead3;Tead2	0.28987	0.0593548
															Cblb	0.823463	0.0557264		Cblb	0.379718	0.0593109
															Mpdz	0.247048	0.0215607		Mpdz	1.011	0.0592855
															Inpp5b	0.665405	0.0544078		Inpp5b	0.916237	0.0592251
															Tarbp2	0.395143	0.0655556		Tarbp2	0.364335	0.0591971
															Cwc15	1.31764	0.0507984		Cwc15	1.93811	0.0591602
															Rabgap1	0.345565	0.0218226		Rabgap1	0.988512	0.0591526
															Slc44a2	0.0776445	0.018877		Slc44a2	0.291555	0.0590547
															Pold3	2.25711	0.102736		Pold3	1.20704	0.0590159
															Dctn6	0.226233	0.0342		Dctn6	0.411969	0.0590057
															Ddx51	0.963938	0.0352039		Ddx51	1.27015	0.0589498
															Myh10	1.83237	0.0537618		Myh10	1.49405	0.0588989
															Vwa8	0.244315	0.0206979		Vwa8	0.800553	0.0588722
															Ap1b1	0.883895	0.0544408		Ap1b1	0.720167	0.0588137
															Sirt3	0.0972817	0.00796636		Sirt3	1.89748	0.0587928
															Btf3	0.266638	0.0634912		Btf3	0.236613	0.058672
															Terf2	0.0950155	-0.0184294		Terf2	0.291706	0.0586599
															Vps33a	0.990101	0.0688616		Vps33a	0.461045	0.0586459
															Rfx1	0.531325	0.0419343		Rfx1	0.928425	0.0585804
															Phgdh	1.55509	0.0531413		Phgdh	1.39603	0.0585473
															C1d	0.879222	0.0985832		C1d	0.535575	0.0584971
															Klhl7	1.20007	0.11047		Klhl7	0.657559	0.0584666
															Spire2	0.265901	-0.0262756		Spire2	0.624828	0.0584202
															Syncrip	1.99949	0.0968552		Syncrip	1.29211	0.0584126
															Exosc3	0.23853	0.0879993		Exosc3	0.191464	0.0583509
															Ube4a	1.23636	0.0958513		Ube4a	0.72457	0.0583458
															Ncapd3	1.42818	0.069046		Ncapd3	0.866211	0.0582765
															Thbs4	0.443873	0.274409		Thbs4	0.0611765	0.0582708
															Pfdn5	0.249582	0.0432746		Pfdn5	0.328878	0.0582517
															Rnf145	0.0819698	-0.0243924		Rnf145	0.173107	0.0582218
															S100pbp	0.471154	0.0610199		S100pbp	0.393928	0.0581932
															Ggnbp2	1.01176	0.123061		Ggnbp2	0.701171	0.0581741
															Tada1	0.0546384	0.0138524		Tada1	0.278772	0.0581385
															Gsr	1.87352	0.0631536		Gsr	0.922667	0.0580641
															Plk4	0.0697358	0.00841522		Plk4	0.440858	0.0580165
															Pdxdc1	0.612589	0.0358404		Pdxdc1	0.89356	0.0580152
															Rps3a	0.837063	0.0631599		Rps3a	0.752829	0.0580133
															Hnrnpul1	0.567847	0.0326697		Hnrnpul1	1.0333	0.0578893
															Chaf1a	1.59624	0.0867011		Chaf1a	1.2325	0.0578238
															Hsph1	1.58269	0.117385		Hsph1	0.836623	0.0578194
															Poll	0.522109	0.169833		Poll	0.0907581	0.0577838
															Mpst	0.405746	0.0435931		Mpst	0.344923	0.0577806
															Dld	0.933952	0.060681		Dld	1.18054	0.0576922
															Slc25a12	1.80938	0.10558		Slc25a12	1.21255	0.0576687
															Nob1	1.60153	0.0992934		Nob1	0.773058	0.0576388
															Dpy19l4	0.04584	-0.0054671		Dpy19l4	0.514071	0.0575676
															Ak6	1.11656	0.204667		Ak6	0.378154	0.0575047
															Dynll1	0.433761	0.0795275		Dynll1	0.313164	0.0574443
															Ssb	1.01241	0.0652402		Ssb	0.955842	0.0574284
															Leng1	0.121102	-0.0312583		Leng1	0.203265	0.0573788
															Tysnd1	1.77734	0.0857379		Tysnd1	1.29509	0.0573095
															Eva1b	0.996114	0.190554		Eva1b	0.326138	0.0573063
															Msl3	1.1285	0.182758		Msl3	0.380893	0.0573037
															Oxct1	0.147058	0.0264117		Oxct1	0.409346	0.057258
															Csrp2bp	2.78013	0.23387		Csrp2bp	0.132383	0.0572427
															Cdt1	0.733201	0.0729268		Cdt1	0.53545	0.0571969
															Lsm11	0.295555	0.0575186		Lsm11	0.4813	0.0571734
															Acot13	0.180642	-0.0369269		Acot13	0.474683	0.0571569
															Phlda1	0.675027	-0.098039		Phlda1	0.248665	0.0571378
															Hectd1	0.329552	0.0372626		Hectd1	0.540172	0.0570285
															Usp16	0.275507	0.0442384		Usp16	0.342099	0.0569407
															Dcaf7	1.15129	0.084945		Dcaf7	0.801741	0.0569388
															H2afv;H2afz	0.355235	0.0572122		H2afv;H2afz	0.38103	0.0569191
															Npc1l1	0.474689	0.041865		Npc1l1	0.721155	0.056886
															Cep295	0.400627	0.0958742		Cep295	0.250809	0.056881
															Chid1	0.497503	-0.054252		Chid1	0.577481	0.0568466
															Akap13	0.65558	-0.0241172		Akap13	0.706928	0.0568377
															Fgfr1	0.308103	0.0360463		Fgfr1	0.531449	0.0568186
															Zfp57	0.736866	0.134345		Zfp57	0.294915	0.056811
															Nudc	1.36905	0.0527287		Nudc	1.89809	0.0567786
															Bcl9l	0.368597	0.0370108		Bcl9l	0.865505	0.0567354
															Msra	0.250361	0.0202541		Msra	0.661133	0.056729
															Col4a3bp	2.2608	0.105583		Col4a3bp	0.92527	0.0566775
															Med16	0.82876	0.122533		Med16	0.325148	0.0566527
															Strn4	1.11113	0.0969162		Strn4	0.720436	0.0566025
															Golga7	1.16795	0.116069		Golga7	0.356665	0.0565987
															Ppil2	0.681237	0.0364412		Ppil2	0.54192	0.056584
															N4bp1	2.68148	0.0797901		N4bp1	2.95079	0.0565542
															Pde4a	0.627102	0.0558688		Pde4a	1.02045	0.0565281
															Cap1	0.399888	0.0528545		Cap1	0.56849	0.0565275
															Llgl1	1.09758	0.105392		Llgl1	0.474263	0.0565008
															Tsen34	0.116945	0.0233917		Tsen34	0.516266	0.0562719
															Jmjd1c	1.38542	0.100776		Jmjd1c	0.8151	0.0562178
															Colec12	0.77795	-0.161748		Colec12	0.269422	0.0561994
															Eif3f	3.31869	0.0658302		Eif3f	1.22329	0.056153
															Nap1l1	0.383773	0.0444298		Nap1l1	0.38077	0.0561447
															Otud4	0.993487	0.0670325		Otud4	0.743639	0.0561117
															Ddx31	1.07539	0.0616665		Ddx31	1.11299	0.0559724
															Nup93	1.31035	0.0368582		Nup93	1.70887	0.0559425
															LRWD1	0.941726	0.13629		LRWD1	0.299873	0.0559343
															Ube2q2	0.862759	0.18203		Ube2q2	0.271488	0.0559343
															Ssr4	1.6985	0.119348		Ssr4	0.251505	0.0559038
															Mta2	1.28097	0.13877		Mta2	0.454725	0.0558542
																0.749436	0.0797405			0.560393	0.0558414
															Ston1	0.19289	0.0104122		Ston1	1.24394	0.055816
															Dnajc10	0.555972	0.0371081		Dnajc10	0.843672	0.0558071
															Fchsd2	0.49973	-0.0228386		Fchsd2	0.796434	0.0556863
															Pla2g7	0.195098	0.015412		Pla2g7	0.860847	0.0556844
															Atg14	0.890157	0.21942		Atg14	0.267211	0.055673
															Brca2	2.21505	0.0847581		Brca2	1.20912	0.0556075
															Phactr4	0.0907122	0.0177765		Phactr4	0.242842	0.0556056
[truncated: 5,808 more rows]
[truncated: 53 more columns]

## Sheet: ED Figure 2
A	p1	fc1	p2	fc2	Label			C						G				N						R										T
acetyl-carnitine	1.49944e-07	-1.31977	1.88234e-08	-1.25603	acetyl-carnitine			control	mt.12436 T1	mt.12436 T4	mt.11944 T1	mt.11944 T4		control	mt.12436 T4	mt.11944 T4		control	mt.12436 T1	mt.12436 T4	mt.11944 T1	mt.11944 T4		control	mt.12436 T4	mt.11944 T4	control_mitoLbNOX	60% mt.12436_mitoLbNOX	60% mt.11944_mitoLbNOX	control_MDH1	60% mt.12436_MDH1	60% mt.11944_MDH1			control	60% mt.12436	80% mt.12436	60% mt.11944
carnitine	5.90125e-08	-0.98458	3.15979e-06	-0.76273	carnitine			52.8324	90.3458	136.713	261.223	137.33		84.0317	81.4593	76.2435		86.7992	87.9519	86.9506	127.456	93.2315		84.1254	83.3165	300.506	99.6605	30.6598	94.898	73.7664	76.9264	183.994		0	99.9822	98.5065	99.2873	99.9174
Asparagine	1.18594e-06	-0.836404	2.54923e-07	-0.785644	Asparagine			128.935	131.975	179.46	365.156	83.711		91.7413	119.964	85.652		73.2438	67.7032	72.8679	86.8836	72.1143		84.1254	99.4944	103.943	149.504	97.0996	111.255	121.306	127.005	162.013		0.1	99.9583	98.6782	98.2553	99.7424
Glutamine	0.99127	-0.746527	0.264708	-2.10167	Glutamine			62.2157	162.413	92.2377	138.599	165.621		101.802	62.8024	137.996		73.9783	67.3298	61.7259	73.4548	66.5749		101.921	131.041	141.557	94.254	102.373	193.917	78.183	109.094	101.767		0.5	99.8068	98.1404	98.2553	99.8551
Serine	4.4639e-05	-0.701904	2.71899e-06	-0.909257	Serine			95.055	156.327	130.864	325.65	256.961		99.077	92.7562	115.652		106.52	76.3236	84.4172	114.45	103.541		108.392	132.255	190.495	58.4483	187.084	214.144	129.447	136.774	117.235		1	99.8049	95.6428	93.8135	99.3676
2-Hydroxyglutarate (2HG)	2.92468e-06	-0.6153	8.85625e-06	-0.508706	2-Hydroxyglutarate (2HG)			74.2573	231.756	113.618	146.042	207.563		127.403	107.666	103.279		89.3964	83.0174	159.253	101.785	108.137		137.917	146.815	304.146	102.439	74.5711	113.877	82.2275	170.968	106.651		5	92.8271	79.6362	41.5683	82.7157
Creatine	1.15449e-06	-0.54439	1.61595e-05	-0.48303	Creatine			138.771	242.959	251.835	295.955	236.216		92.4044	85.0041	118.316		155.837	172.499	160.964	197.722	40.3182		145.197	178.362	182.002	128.208	176.813	140.822	93.6254	133.518	151.429		10	87.8774	71.1812	41.1653	82.491
Sedoheptulose-7-phosphate (D)	0.156401	-0.488223	0.0328267	-0.241906	NA			79.3597	197.285	140.053	127.959	124.071		105.506	96.9978	71.7865		124.629	83.2914	100.366	87.1793	77.62		57.8362	74.4186	71.5875	35.6878	107.255	188.14	119.678	153.871			20			13.4842
acetyl-aspartate (N)	0.0631787	-0.480812	0.12824	-0.477128	NA			78.9988	302.566	76.9946	136.966	116.261		90.9888	74.6168	73.8545		89.597	109.736	84.5246				80.4853	79.6764	106.37	133.704		140.136	101.767				25	54.3575	39.4069		45.9427
Tyrosine	0.000163159	-0.354402	0.00921408	-0.234378	NA			189.575	85.6595	162.863	90.2643	80.8345		107.047	115.177	88.4287										109.606	98.0948							40			3.06988
Glucose 6-phosphate	3.24728e-05	-0.318535	0.00027144	-0.238491	NA													O																50	19.1381	13.2743	3.8317	19.9704
methionine	2.29228e-05	-0.289768	1.12658e-06	-0.337034	NA			D						H				control	mt.12436 T1	mt.12436 T4	mt.11944 T1	mt.11944 T4		S										60			1.61134
Glycine	0.00307316	-0.242409	0.00106013	-0.283679	NA			control	mt.12436 T1	mt.12436 T4	mt.11944 T1	mt.11944 T4		control	mt.12436 T4	mt.11944 T4		1.25337	1.41544	1.13817	0.965585	1.0229		control	mt.12436 T4	mt.11944 T4	control_mitoLbNOX	60% mt.12436_mitoLbNOX	60% mt.11944_mitoLbNOX	control_MDH1	60% mt.12436_MDH1	60% mt.11944_MDH1		75	10.1128	4.99741	2.34378	8.29638
ADP	0.258052	-0.224394	0.462941	-0.133666	NA			0.604541	0.944404	0.849234	1.05957	0.89532		98.2289	117.401	95.485		1.2709	1.39031	1.04346	1.07736	1.11721		47.3395	47.8186	94.504	212.736	14.0106	119.239	79.0554	84.3825	139.223		80			1.09027
Arginine	0.133778	-0.222802	0.106987	-0.283814	NA			0.633381	0.935432	0.880424	1.00701	0.901333		88.1998	113.311	92.4494		1.21584	1.35675	1.32365	1.44034	1.44703		73.8612	78.8161	71.2128	163.126	90.5037	64.9959	123.099	126.288	181.796		100	7.50659	4.48966	0.953154	4.55867
tryptophan	0.0179262	-0.210996	0.0117834	-0.226165	NA			0.609725	0.914084	0.862522	1.00606	0.883298		101.143	79.1972	124.921		1.62439	1.50075	1.29581	0.958935	1.31539		76.4285	158.968	127.53	104.672	88.923	112.503	74.4666	98.9702	107.989		500	9.62726	4.61898	1.37336	7.18154
IsoLeucine	0.00252105	-0.199917	0.000345735	-0.179303	NA			0.613515	0.812544	0.799729	0.907886	0.833786		89.7746	81.0977	69.5943		1.70303	1.71562	1.2064	1.31766	1.05197		120.89	101.283	115.698	69.3295	138.913	79.7217	132.982	158.295	119.091		0.01	99.9822	98.5065	99.2873	99.9174
Valine	0.000688614	-0.19911	0.000499937	-0.178242	NA			0.627081	0.831528	0.808221	0.988213	0.846762		101.626	89.2703	61.5144		1.08029	1.33244	1.32903	1.44364	1.49546		107.705	111.672	85.7853	46.3543	45.7584	90.4131	64.4743	117.16	88.5084
betaine	0.00958784	-0.196748	0.0131672	-0.164033	NA			0.631631	0.848399	0.785696	0.901587	0.843914		62.2498	65.2791	55.8599		1.42671	1.35322	1.30981		1.36314		114.2	81.8037	66.3622	90.5291	102.473	89.5079	99.4737	131.922	105.966		U
Leucine	0.00308687	-0.196202	0.00039753	-0.176558	NA			0.646939	0.813411	0.757687	1.01428	0.761298		125.767	161.435	129.997								139.917	101.148	94.6335	28.8572	92.7674	126.645	123.01					control	60% mt.12436	80% mt.12436	60% mt.11944
Aspartate	0.0211409	-0.183541	0.00142342	-0.310004	NA			0.6058	0.828677	0.764345	0.992336	0.800586		111.548	127.257	125.112		P						119.658	94.5622	102.398	117.253		125.136	103.439				0	99.8626	99.9211	99.2873	99.7143
threonine	0.0157316	-0.157664	0.00189933	-0.245076	NA			0.674669	0.827346	0.755317	0.963999	0.79181		121.462	195.929	139.111		control	mt.12436 T1	mt.12436 T4	mt.11944 T1	mt.11944 T4					67.1416							5	4.89741	9.51825	6.50785	7.58458
Phenylalanine	0.0183472	-0.152174	0.00616262	-0.136718	NA													2.33912	2.55512	3.88649	2.57921	2.90815												2.5	14.9698	11.5446		11.2505
beta Alanine	0.212942	-0.140559	0.00799923	-0.366573	NA			E						I				2.46291	3.02597	3.91519	2.81066	3.44686												0.75	14.2151	12.0898	19.0474	14.115
Alanine	0.21293	-0.140554	0.00799739	-0.36657	NA			control	mt.12436 T1	mt.12436 T4	mt.11944 T1	mt.11944 T4		control	mt.12436 T4	mt.11944 T4		2.40089	3.05627	4.21439	2.74718	3.37376												0.5	14.4467	11.1497	56.6523	11.7014
Argininosuccinate	0.20901	-0.13313	0.153206	-0.171422	NA			0.515228	0.884905	0.871604	1.04569	0.767747		88.6417	174.091	105.81		1.76252	2.45312	3.44314	1.91968	3.13522												0.4	13.4402	13.0639		11.075
Lysine	0.213687	-0.122441	0.194181	-0.255547	NA			0.639649	0.763097	1.00994	0.894346	0.980891		67.5397	172.524	125.109		1.74319	2.40184	2.69632	2.27788	2.55065												0.35	18.3475	22.1534		17.7186
Glutamate	0.352312	-0.0824283	0.0682838	-0.177446	NA			0.740594	1.0656	0.803107	1.12854	0.723796		78.4455	110.304	202.34		2.59902	3.23189	3.781	3.00693	3.32699												0.3	34.6819	35.7082		32.9725
Fumarate	0.286213	-0.0791559	0.783501	0.361514	NA			0.653614	0.899482	0.767194	0.970941	0.920344		113.105	141.485	119.039		2.85636	3.10566	3.80475	3.288	4.62261												0.25	30.4878	21.4213	82.2505	21.5694
NAD+	0.0817528	-0.0769726	0.93995	0.011178	NA			0.445381	0.84752	0.919466	1.05573	1.12712		126.222	142.634	122.24		2.51088	3.40266	4.10672		3.53193												0.2	70.3598	78.9133		67.2647
pentose phosphate	0.314512	-0.0621371	0.325823	0.0797803	NA			0.334142	0.893923	0.747599	0.956402	0.930237		55.7262	100.078	94.8788																		0.15	91.9177	88.8973		68.7502
NAAG	0.478126	-0.0310448	0.00780435	0.427035	NA			0.5372	1.00309	0.685635	1.16053	0.77959		154.891	184.903	146.259																		0.1	91.5333	90.3317	90.4243	83.7994
Succinic acid	0.75095	-0.0206227	0.37056	0.0807022	NA			0.636849	0.762834	0.939368	1.16537	0.82455		91.3821	166.282	182.312																		0.01	88.9707	86.3243	95.007	84.8132
Citrate	0.866414	-0.0143931	0.0566645	0.164672	NA			0.67233	1.06309	0.73128	1.28911	0.837119		124.047	215.866	179.42																		0.001	99.937	96.6535	90.9637	90.4859
Pyruvate	0.82676	0.0303291	0.979675	-0.0014943	NA																													0.0001	99.9711	99.9939		99.9518
Citrulline	0.134406	0.121548	0.0106353	0.165763	NA									L																				1e-05	99.6852	99.8949		99.9984
cis-aconitate	0.0430782	0.125512	0.0304427	0.153786	NA									control	mt.12436 60%	mt.11944 60%	control_MDH1	60% mt.12436_MDH1	60% mt.11944_MDH1	control_cytoLbNOX	60% mt.12436_cytoLbNOX	60% mt.11944_cytoLbNOX												1e-06	100	100	100	100
Nicotinamide	0.194248	0.135742	0.0432676	0.173792	NA									88.6417	174.091	105.811	109	281	90.4	86.229	183.533	364.119
aKG	0.0892985	0.150869	0.0338356	0.200309	NA									67.5397	172.524	125.109	102	160	106	125.871	191.34	192.509												V
GSSG	0.49967	0.165465	0.844882	-0.0298468	NA									78.4455	110.305	202.34	117	127	115	70.3927	266.881	149.977													control	60% mt.12436	80% mt.12436	60% mt.11944
ATP	0.0656079	0.172348	0.015177	0.257813	NA									113.105	141.485	119.039	127	215	77.7	39.5036	159.865	148.29												0	99.8626	99.9211	99.9145	99.7143
Ornithine	0.641345	0.195109	0.870305	0.0456056	NA									126.222	142.634	122.24	46.2	96.2	106.863	96.6443	233.563	389.86												500			6.47821
dihydroxyacetone phosphate (DHAP)	0.223149	0.200148	0.166229	0.24612	NA									55.7262	100.078	94.8788	47.8171	74.0826	74.7708	181.36		133.528												100	8.97278	8.66742	3.5752	5.89258
NADH	0.0492331	0.289009	0.679578	0.378812	NA									154.891	184.903	146.259	72.7828	69.4365				211.288												80			3.12734
proline	2.82291e-05	0.298468	3.81917e-05	0.469049	NA									91.3821	166.282	182.312	179.4	244.215				183.799												60			2.95236
Myoinositol	0.0197393	0.341502	0.0696694	0.531254	Myoinositol									124.047	215.866	179.42																		50	26.5189	13.6407		9.69505
Acetyl CoA	0.0153158	0.346515	0.0687457	0.290784	NA									159.281	172.632	195.09																		40	3.19507	4.27034	3.11011	3.63894
Malate	2.68845e-05	0.365153	3.02712e-05	0.404751	NA									60.6397	114.195	90.5558																		20	6.24392	8.23382	3.78107	6.14742
GSH	7.61108e-05	0.412447	7.80827e-05	0.394906	NA									80.0788																				10	91.5965	86.7648	30.3294	89.4524
fructose 1,6-diphosphate	0.064985	0.437806	0.0369937	0.523518	fructose 1,6-diphosphate																													5	87.7891	89.213	81.4897	90.2901
Choline no adduct	0.00437321	0.473971	0.000916514	0.592135	Choline no adduct																													1	86.1786	90.1536	76.5606	82.9881
Pantothenic acid	0.00031574	0.528942	0.00580544	0.373637	Pantothenic acid																													0.5	87.3732	86.5985	76.2387	91.875
Thiamine no adduct	0.186332	0.540398	0.172907	0.362308	Thiamine no adduct																													0.1	88.3444	87.2823		86.2098
folate	0.290545	0.581102	0.262958	0.42135	folate																													0.01	88	94		89
phosphoenolpyruvate (PEP)	0.0283626	0.644729	0.039666	0.531263	phosphoenolpyruvate (PEP)																													0.001	99.8626	99.9211	99.9145	99.7143
Lactate	0.000381245	0.660012	4.25139e-05	0.917476	Lactate
Glucose	0.0893024	0.723457	0.0515277	0.631527	Glucose
Glyceraldehyde 3-phosphate	1.9237e-05	0.776568	1.4094e-06	0.964984	Glyceraldehyde 3-phosphate
SuccinylCys	2.20385e-08	0.84535	7.00126e-07	0.845597	SuccinylCys
SuccinicGSH	4.83102e-08	0.877252	0.00101236	0.823249	SuccinicGSH

## Sheet: ED Figure 3
D
40% mt.12436	60% mt.12436	mt.11944 low	mt.11944 high
-8.33167	-5.21	-7.27333	-12.3883
-8.095	-7.62	-15.6433	-6.895
-7.75167	-11.8933	-6.4	-8.96834
-16.6983	-2.66667	-10.2033	-11.0983
-2.63834	2.25333	-11.3267	-13.5517
	-1.28333	-10.9633	-11.7683
	-1.79667	-8.22333	-4.93834
		-5.60333	-18.255
		-8.72	-0.11167
		-9.29	-0.905
		-9.98667	-9.32834
		-21.5067
E
control	mt.12436 40%	mt.12436 60%	mt.11944 40%	mt.11944 60%
88.4577	125.766	80.1824	80.1686	109.529
123.181	48.0519	24.8819	92.9293	92.2351
90.8794	48.1183	35.9353	93.6252	87.733
49.3958	114.786	56.1005	47.6208	167.427
157.125	58.9973	76.2838	77.2276	151.727
90.9607			73.3918	129.744
155.832			28.6383	49.5275
62.4953			44.5562	66.5902
134.687			34.6261	78.2872
46.9862			93.9091	136.707
149.87			96.4971	93.3449
108.274			31.7958	46.1667
92.4471
49.4084
F				p-values
	control	11944 low	11944 high	control	11944 low	11944 high
succ cys	100	178.359	161.345		0.014	0.046
succ gsh	100	245.273	221.492		0.001	0.005
G	12436 40% vs wt	11944 40% vs wt
E2F targets	-2.07217	-1.75927
Coagulation	-1.26435	1.42893
Allograft rejection	0.661822	2.58328
Complement	0.787035	2.07902
Kras sign. Up	1.04161	1.54893
IL6-JAK-STAT3 sig.	1.22695	2.23716
IL2-STAT5 sig.	1.29616	1.84877
Myogenesis	1.52449	-1.55627
TNFa via NFKB	1.78498	2.16112
Inflammatory resp.	1.80199	2.27635
Ifng resp.	2.37935	1.48994
Ifna resp.	2.64449	1.81672
H	11944 60% vs 40%	12436 60% vs 40%
Kras sign. Up	-1.38995	1.38827
TNFa via NFKB	-1.26228	1.7788
Myogenesis	-1.20151	-1.91189
Coagulation	-1.13151	1.78595
E2F targets	1.64749	-3.03192
IL2-STAT5 sig.	1.72969	1.6259
Complement	1.77245	1.86481
Inflammatory resp.	1.97499	2.23734
IL6-JAK-STAT3 sig.	2.31253	2.14938
Allograft rejection	2.69351	2.5312
Ifna resp.	3.06183	2.47928
Ifng resp.	3.23666	2.55416
I+J
PATIENT CLASSIFICATION
hmfPatientId	hmfSampleId	Truncating_CI_10VAF	Truncating_CI_lower10VAF	Truncating_CI_50VAF	Truncating_CI_lower50VAF	Missense_CI_50VAF	Missense_CI_lower50VAF	TruncatingMissense_CI_50VAF	tRNA_50VAF	rRNA_50VAF	TruncatingMissense_tRNArRNACI_50VAF	unified-CI	condition
HMF000004	HMF000004B	Yes	No	No	Yes	No	Yes	No	No	No	No	Truncating_10VAF	WT
HMF000004	HMF000004A	No	No	No	No	No	Yes	No	No	No	No	Missense_less50VAF	WT
HMF000027	HMF000027A	No	No	No	No	No	Yes	No	No	No	No	Missense_less50VAF	WT
HMF000030	HMF000030A	No	No	No	No	No	No	No	No	No	No	WT	WT
HMF000039	HMF000039A	No	No	No	No	Yes	No	Yes	No	No	Yes	Missense_50VAF	Mut
HMF000076	HMF000076A	No	No	No	No	No	No	No	No	No	No	WT	WT
HMF000078	HMF000078A	No	No	No	No	No	Yes	No	No	No	No	Missense_less50VAF	WT
HMF000078	HMF000078B	No	No	No	No	No	Yes	No	No	No	No	Missense_less50VAF	WT
HMF000083	HMF000083A	No	No	No	No	No	Yes	No	No	No	No	Missense_less50VAF	WT
HMF000090	HMF000090A	No	No	No	No	No	Yes	No	No	No	No	Missense_less50VAF	WT
HMF000097	HMF000097A	No	No	No	No	Yes	No	Yes	No	No	Yes	Missense_50VAF	Mut
HMF000107	HMF000107A	No	No	No	No	No	No	No	No	No	No	WT	WT
HMF000109	HMF000109A	No	No	No	No	No	Yes	No	No	No	No	Missense_less50VAF	WT
HMF000149	HMF000149A	No	No	No	No	No	No	No	No	No	No	WT	WT
HMF000160	HMF000160A	No	No	No	No	No	No	No	No	No	No	WT	WT
HMF000173	HMF000173A	No	No	No	No	No	Yes	No	No	No	No	Missense_less50VAF	WT
HMF000183	HMF000183A	No	No	No	No	No	No	No	No	No	No	WT	WT
HMF000206	HMF000206A	No	Yes	No	Yes	No	Yes	No	No	No	No	Truncating_less10VAF	WT
HMF000214	HMF000214A	No	No	No	No	Yes	Yes	Yes	No	No	Yes	Missense_50VAF	Mut
HMF000220	HMF000220B	No	No	No	No	No	No	No	No	No	No	WT	WT
HMF000220	HMF000220A	No	No	No	No	No	No	No	No	No	No	WT	WT
HMF000232	HMF000232A	No	No	No	No	Yes	Yes	Yes	No	No	Yes	Missense_50VAF	Mut
HMF000253	HMF000253A	No	No	No	No	No	No	No	No	No	No	WT	WT
HMF000267	HMF000267A	No	No	No	No	No	No	No	No	No	No	WT	WT
HMF000274	HMF000274A	No	No	No	No	No	No	No	No	No	No	WT	WT
HMF000299	HMF000299B	No	No	No	No	No	No	No	No	No	No	WT	WT
HMF000299	HMF000299A	No	No	No	No	No	No	No	No	No	No	WT	WT
HMF000300	HMF000300A	No	No	No	No	No	No	No	No	No	No	WT	WT
HMF000300	HMF000300B	No	No	No	No	No	No	No	No	No	No	WT	WT
HMF000304	HMF000304A	No	No	No	No	No	No	No	No	No	No	WT	WT
HMF000313	HMF000313A	No	No	No	No	No	No	No	No	No	No	WT	WT
HMF000336	HMF000336A	No	No	No	No	No	No	No	No	No	No	WT	WT
HMF000346	HMF000346A	No	No	No	No	No	No	No	No	No	No	WT	WT
HMF000367	HMF000367A	Yes	No	Yes	No	No	No	Yes	No	No	Yes	Truncating_10VAF	Mut
HMF000389	HMF000389A	No	Yes	No	Yes	No	No	No	No	No	No	Truncating_less10VAF	WT
HMF000410	HMF000410A	No	No	No	No	No	No	No	No	No	No	WT	WT
HMF000418	HMF000418A	No	No	No	No	No	No	No	No	No	No	WT	WT
HMF000427	HMF000427A	No	No	No	No	Yes	No	Yes	No	No	Yes	Missense_50VAF	Mut
HMF000450	HMF000450A	No	No	No	No	No	No	No	No	No	No	WT	WT
HMF000485	HMF000485A	No	No	No	No	No	Yes	No	No	No	No	Missense_less50VAF	WT
HMF000499	HMF000499A	No	No	No	No	No	No	No	No	No	No	WT	WT
HMF000518	HMF000518A	No	No	No	No	No	Yes	No	No	No	No	Missense_less50VAF	WT
HMF000525	HMF000525A	No	No	No	No	No	No	No	No	No	No	WT	WT
HMF000535	HMF000535A	No	No	No	No	Yes	No	Yes	No	No	Yes	Missense_50VAF	Mut
HMF000539	HMF000539A	No	No	No	No	No	No	No	No	No	No	WT	WT
HMF000553	HMF000553A	No	No	No	No	Yes	Yes	Yes	No	No	Yes	Missense_50VAF	Mut
HMF000564	HMF000564A	No	No	No	No	No	No	No	No	No	No	WT	WT
HMF000580	HMF000580A	No	No	No	No	Yes	No	Yes	No	No	Yes	Missense_50VAF	Mut
HMF000584	HMF000584A	No	No	No	No	Yes	No	Yes	No	No	Yes	Missense_50VAF	Mut
HMF000592	HMF000592A	No	No	No	No	No	No	No	No	No	No	WT	WT
HMF000592	HMF000592B	No	No	No	No	No	No	No	No	No	No	WT	WT
HMF000594	HMF000594B	No	No	No	No	No	Yes	No	No	No	No	Missense_less50VAF	WT
HMF000594	HMF000594A	No	No	No	No	No	No	No	No	No	No	WT	WT
HMF000597	HMF000597A	No	No	No	No	No	No	No	No	No	No	WT	WT
HMF000608	HMF000608A	No	No	No	No	Yes	Yes	Yes	No	No	Yes	Missense_50VAF	Mut
HMF000610	HMF000610A	No	No	No	No	No	Yes	No	No	No	No	Missense_less50VAF	WT
HMF000639	HMF000639A	No	No	No	No	No	No	No	No	No	No	WT	WT
HMF000640	HMF000640A	No	No	No	No	No	Yes	No	No	No	No	Missense_less50VAF	WT
HMF000725	HMF000725A	No	No	No	No	No	No	No	No	No	No	WT	WT
HMF000743	HMF000743A	No	No	No	No	Yes	No	Yes	No	No	Yes	Missense_50VAF	Mut
HMF000744	HMF000744A	Yes	No	No	Yes	No	No	No	No	No	No	Truncating_10VAF	WT
HMF000750	HMF000750A	No	No	No	No	No	Yes	No	No	No	No	Missense_less50VAF	WT
HMF000765	HMF000765A	No	Yes	No	Yes	No	No	No	No	No	No	Truncating_less10VAF	WT
HMF000767	HMF000767A	No	No	No	No	No	No	No	No	No	No	WT	WT
HMF000782	HMF000782A	No	No	No	No	No	Yes	No	No	No	No	Missense_less50VAF	WT
HMF000792	HMF000792A	No	Yes	No	Yes	No	Yes	No	No	No	No	Truncating_less10VAF	WT
HMF000804	HMF000804A	No	No	No	No	No	Yes	No	No	No	No	Missense_less50VAF	WT
HMF000809	HMF000809C	No	No	No	No	No	Yes	No	No	No	No	Missense_less50VAF	WT
HMF000809	HMF000809A	No	No	No	No	No	Yes	No	No	No	No	Missense_less50VAF	WT
HMF000809	HMF000809B	No	No	No	No	No	Yes	No	No	No	No	Missense_less50VAF	WT
HMF000844	HMF000844A	No	No	No	No	No	No	No	No	No	No	WT	WT
HMF000846	HMF000846A	No	No	No	No	No	Yes	No	No	No	No	Missense_less50VAF	WT
HMF000855	HMF000855A	No	No	No	No	No	Yes	No	No	No	No	Missense_less50VAF	WT
HMF000865	HMF000865A	No	No	No	No	Yes	No	Yes	No	No	Yes	Missense_50VAF	Mut
HMF000876	HMF000876A	No	No	No	No	No	No	No	No	No	No	WT	WT
HMF000876	HMF000876B	No	No	No	No	No	Yes	No	No	No	No	Missense_less50VAF	WT
HMF000878	HMF000878A	No	No	No	No	No	No	No	No	No	No	WT	WT
HMF000880	HMF000880A	No	No	No	No	No	No	No	No	No	No	WT	WT
HMF000897	HMF000897A	No	No	No	No	No	No	No	No	No	No	WT	WT
HMF000939	HMF000939A	No	No	No	No	No	No	No	No	No	No	WT	WT
HMF000973	HMF000973A	No	No	No	No	No	No	No	No	No	No	WT	WT
HMF000979	HMF000979A	No	No	No	No	Yes	No	Yes	No	No	Yes	Missense_50VAF	Mut
HMF001013	HMF001013A	No	No	No	No	No	No	No	No	No	No	WT	WT
HMF001014	HMF001014A	No	No	No	No	No	Yes	No	No	No	No	Missense_less50VAF	WT
HMF001052	HMF001052A	No	No	No	No	No	No	No	No	No	No	WT	WT
HMF001057	HMF001057A	No	No	No	No	No	No	No	No	No	No	WT	WT
HMF001067	HMF001067A	No	No	No	No	No	Yes	No	No	No	No	Missense_less50VAF	WT
HMF001075	HMF001075A	No	No	No	No	No	Yes	No	No	No	No	Missense_less50VAF	WT
HMF001086	HMF001086A	No	No	No	No	No	No	No	No	No	No	WT	WT
HMF001100	HMF001100A	No	No	No	No	Yes	No	Yes	No	No	Yes	Missense_50VAF	Mut
HMF001100	HMF001100B	No	Yes	No	Yes	No	No	No	No	No	No	Truncating_less10VAF	WT
HMF001100	HMF001100C	No	No	No	No	No	Yes	No	No	No	No	Missense_less50VAF	WT
HMF001110	HMF001110A	No	No	No	No	No	No	No	No	No	No	WT	WT
HMF001114	HMF001114A	No	No	No	No	No	No	No	No	No	No	WT	WT
HMF001120	HMF001120A	No	No	No	No	No	Yes	No	No	No	No	Missense_less50VAF	WT
HMF001147	HMF001147A	No	No	No	No	No	No	No	No	No	No	WT	WT
HMF001154	HMF001154A	No	No	No	No	No	Yes	No	No	No	No	Missense_less50VAF	WT
HMF001162	HMF001162A	No	No	No	No	Yes	Yes	Yes	No	No	Yes	Missense_50VAF	Mut
HMF001173	HMF001173A	No	No	No	No	No	Yes	No	No	No	No	Missense_less50VAF	WT
HMF001182	HMF001182A	No	No	No	No	No	No	No	No	No	No	WT	WT
HMF001188	HMF001188A	No	No	No	No	No	Yes	No	No	No	No	Missense_less50VAF	WT
HMF001195	HMF001195B	No	No	No	No	No	No	No	No	No	No	WT	WT
HMF001195	HMF001195A	No	No	No	No	No	Yes	No	No	No	No	Missense_less50VAF	WT
HMF001218	HMF001218A	No	No	No	No	No	No	No	No	No	No	WT	WT
HMF001253	HMF001253A	No	No	No	No	No	No	No	No	No	No	WT	WT
HMF001253	HMF001253B	No	Yes	No	Yes	No	Yes	No	No	No	No	Truncating_less10VAF	WT
HMF001254	HMF001254A	No	No	No	No	No	No	No	No	No	No	WT	WT
HMF001261	HMF001261A	No	No	No	No	No	No	No	No	No	No	WT	WT
HMF001272	HMF001272A	No	No	No	No	No	Yes	No	No	No	No	Missense_less50VAF	WT
HMF001272	HMF001272B	No	No	No	No	Yes	No	Yes	No	No	Yes	Missense_50VAF	Mut
HMF001308	HMF001308A	No	No	No	No	Yes	No	Yes	No	No	Yes	Missense_50VAF	Mut
HMF001324	HMF001324A	No	No	No	No	No	No	No	No	No	No	WT	WT
HMF001353	HMF001353A	No	No	No	No	No	No	No	No	No	No	WT	WT
HMF001367	HMF001367A	No	No	No	No	No	Yes	No	No	No	No	Missense_less50VAF	WT
HMF001368	HMF001368A	No	No	No	No	No	No	No	No	No	No	WT	WT
HMF001387	HMF001387A	No	No	No	No	No	Yes	No	No	No	No	Missense_less50VAF	WT
HMF001414	HMF001414B	No	No	No	No	No	No	No	No	No	No	WT	WT
HMF001414	HMF001414A	No	No	No	No	No	Yes	No	No	No	No	Missense_less50VAF	WT
HMF001441	HMF001441A	No	No	No	No	Yes	No	Yes	No	No	Yes	Missense_50VAF	Mut
HMF001445	HMF001445A	No	No	No	No	No	No	No	No	No	No	WT	WT
HMF001448	HMF001448A	No	No	No	No	No	No	No	No	No	No	WT	WT
HMF001449	HMF001449A	No	No	No	No	Yes	No	Yes	No	No	Yes	Missense_50VAF	Mut
HMF001469	HMF001469A	No	No	No	No	No	No	No	No	No	No	WT	WT
HMF001507	HMF001507A	No	No	No	No	No	No	No	No	No	No	WT	WT
HMF001531	HMF001531A	No	No	No	No	No	No	No	No	No	No	WT	WT
HMF001534	HMF001534A	No	No	No	No	No	No	No	No	No	No	WT	WT
HMF001551	HMF001551A	No	No	No	No	No	No	No	No	No	No	WT	WT
HMF001605	HMF001605B	No	No	No	No	No	Yes	No	No	No	No	Missense_less50VAF	WT
HMF001606	HMF001606A	No	No	No	No	No	No	No	No	No	No	WT	WT
HMF001620	HMF001620A	No	No	No	No	No	No	No	No	No	No	WT	WT
HMF001662	HMF001662A	No	No	No	No	No	No	No	No	No	No	WT	WT
HMF001743	HMF001743A	Yes	Yes	Yes	Yes	No	Yes	Yes	No	No	Yes	Truncating_10VAF	Mut
HMF001746	HMF001746A	Yes	No	Yes	No	No	Yes	Yes	No	No	Yes	Truncating_10VAF	Mut
HMF001748	HMF001748A	No	No	No	No	No	Yes	No	No	No	No	Missense_less50VAF	WT
HMF001751	HMF001751A	No	No	No	No	No	No	No	No	No	No	WT	WT
HMF001770	HMF001770A	No	No	No	No	Yes	Yes	Yes	No	No	Yes	Missense_50VAF	Mut
HMF001782	HMF001782A	No	No	No	No	No	No	No	No	No	No	WT	WT
HMF001795	HMF001795A	No	No	No	No	No	No	No	No	No	No	WT	WT
HMF001809	HMF001809A	No	No	No	No	No	No	No	No	No	No	WT	WT
HMF001822	HMF001822B	No	No	No	No	Yes	No	Yes	No	No	Yes	Missense_50VAF	Mut
HMF001828	HMF001828A	No	No	No	No	No	No	No	No	No	No	WT	WT
HMF001846	HMF001846A	No	No	No	No	No	No	No	No	No	No	WT	WT
HMF001879	HMF001879A	No	Yes	No	Yes	No	No	No	No	No	No	Truncating_less10VAF	WT
HMF001898	HMF001898A	No	No	No	No	No	No	No	No	No	No	WT	WT
HMF001903	HMF001903A	No	No	No	No	No	No	No	No	No	No	WT	WT
HMF001914	HMF001914A	No	No	No	No	No	No	No	No	No	No	WT	WT
HMF001920	HMF001920A	No	No	No	No	No	Yes	No	No	No	No	Missense_less50VAF	WT
HMF001959	HMF001959A	No	No	No	No	Yes	No	Yes	No	No	Yes	Missense_50VAF	Mut
HMF001977	HMF001977A	No	No	No	No	No	No	No	No	No	No	WT	WT
HMF001977	HMF001977B	No	No	No	No	No	No	No	No	No	No	WT	WT
HMF001978	HMF001978A	No	No	No	No	No	Yes	No	No	No	No	Missense_less50VAF	WT
HMF001980	HMF001980A	No	No	No	No	No	No	No	No	No	No	WT	WT
HMF002006	HMF002006A	No	No	No	No	No	No	No	No	No	No	WT	WT
HMF002015	HMF002015A	No	No	No	No	No	Yes	No	No	No	No	Missense_less50VAF	WT
HMF002040	HMF002040A	No	Yes	No	Yes	No	No	No	No	No	No	Truncating_less10VAF	WT
HMF002095	HMF002095A	No	No	No	No	No	Yes	No	No	No	No	Missense_less50VAF	WT
HMF002101	HMF002101A	No	No	No	No	No	No	No	No	No	No	WT	WT
HMF002124	HMF002124A	No	No	No	No	Yes	No	Yes	No	No	Yes	Missense_50VAF	Mut
HMF002130	HMF002130A	No	No	No	No	No	No	No	No	No	No	WT	WT
HMF002134	HMF002134A	No	No	No	No	Yes	No	Yes	No	No	Yes	Missense_50VAF	Mut
HMF002141	HMF002141A	No	No	No	No	No	No	No	No	No	No	WT	WT
HMF002142	HMF002142A	No	No	No	No	No	No	No	No	No	No	WT	WT
HMF002153	HMF002153A	No	No	No	No	No	No	No	No	No	No	WT	WT
HMF002169	HMF002169A	No	No	No	No	No	No	No	No	No	No	WT	WT
HMF002175	HMF002175A	No	No	No	No	No	No	No	No	No	No	WT	WT
HMF002178	HMF002178A	No	No	No	No	Yes	No	Yes	No	No	Yes	Missense_50VAF	Mut
HMF002180	HMF002180A	Yes	No	Yes	No	No	No	Yes	No	No	Yes	Truncating_10VAF	Mut
HMF002182	HMF002182A	No	No	No	No	No	No	No	No	No	No	WT	WT
HMF002188	HMF002188A	No	No	No	No	Yes	No	Yes	No	No	Yes	Missense_50VAF	Mut
HMF002202	HMF002202A	No	No	No	No	Yes	No	Yes	No	No	Yes	Missense_50VAF	Mut
HMF002218	HMF002218A	No	No	No	No	No	Yes	No	No	No	No	Missense_less50VAF	WT
HMF002219	HMF002219A	No	No	No	No	Yes	No	Yes	No	No	Yes	Missense_50VAF	Mut
HMF002227	HMF002227A	No	No	No	No	No	No	No	No	No	No	WT	WT
HMF002231	HMF002231A	No	No	No	No	No	Yes	No	No	No	No	Missense_less50VAF	WT
HMF002234	HMF002234A	No	No	No	No	Yes	No	Yes	No	No	Yes	Missense_50VAF	Mut
HMF002243	HMF002243A	No	No	No	No	No	Yes	No	No	No	No	Missense_less50VAF	WT
HMF002254	HMF002254A	No	No	No	No	No	Yes	No	No	No	No	Missense_less50VAF	WT
HMF002259	HMF002259A	No	No	No	No	No	Yes	No	No	No	No	Missense_less50VAF	WT
HMF002286	HMF002286A	No	No	No	No	No	Yes	No	No	No	No	Missense_less50VAF	WT
HMF002287	HMF002287A	No	No	No	No	No	No	No	No	No	No	WT	WT
HMF002295	HMF002295A	No	Yes	No	Yes	No	Yes	No	No	No	No	Truncating_less10VAF	WT
HMF002314	HMF002314A	No	No	No	No	No	No	No	No	No	No	WT	WT
HMF002321	HMF002321A	No	No	No	No	No	Yes	No	No	No	No	Missense_less50VAF	WT
HMF002321	HMF002321B	No	No	No	No	No	Yes	No	No	No	No	Missense_less50VAF	WT
HMF002328	HMF002328A	No	No	No	No	No	No	No	No	No	No	WT	WT
HMF002333	HMF002333A	No	No	No	No	No	No	No	No	No	No	WT	WT
HMF002346	HMF002346A	No	No	No	No	No	No	No	No	No	No	WT	WT
HMF002379	HMF002379A	No	No	No	No	No	No	No	No	No	No	WT	WT
HMF002383	HMF002383B	No	No	No	No	No	No	No	No	No	No	WT	WT
HMF002383	HMF002383A	No	Yes	No	Yes	No	No	No	No	No	No	Truncating_less10VAF	WT
HMF002387	HMF002387A	No	No	No	No	No	Yes	No	No	No	No	Missense_less50VAF	WT
HMF002458	HMF002458A	No	No	No	No	No	Yes	No	No	No	No	Missense_less50VAF	WT
HMF002503	HMF002503A	No	No	No	No	No	No	No	No	No	No	WT	WT
HMF002506	HMF002506A	No	No	No	No	No	No	No	No	No	No	WT	WT
HMF002506	HMF002506B	No	No	No	No	No	No	No	No	No	No	WT	WT
HMF002514	HMF002514A	No	No	No	No	No	No	No	No	No	No	WT	WT
HMF002527	HMF002527A	No	No	No	No	No	No	No	No	No	No	WT	WT
HMF002545	HMF002545A	No	No	No	No	Yes	No	Yes	No	No	Yes	Missense_50VAF	Mut
HMF002557	HMF002557A	No	No	No	No	No	Yes	No	No	No	No	Missense_less50VAF	WT
HMF002566	HMF002566A	No	No	No	No	No	No	No	No	No	No	WT	WT
HMF002587	HMF002587A	No	No	No	No	Yes	No	Yes	No	No	Yes	Missense_50VAF	Mut
HMF002591	HMF002591B	No	No	No	No	Yes	No	Yes	No	No	Yes	Missense_50VAF	Mut
HMF002591	HMF002591A	No	No	No	No	Yes	No	Yes	No	No	Yes	Missense_50VAF	Mut
HMF002603	HMF002603B	No	No	No	No	No	No	No	No	No	No	WT	WT
HMF002603	HMF002603A	No	Yes	No	Yes	No	No	No	No	No	No	Truncating_less10VAF	WT
HMF002636	HMF002636A	No	No	No	No	No	No	No	No	No	No	WT	WT
HMF002636	HMF002636B	No	No	No	No	No	Yes	No	No	No	No	Missense_less50VAF	WT
HMF002661	HMF002661A	No	Yes	No	Yes	Yes	No	Yes	No	No	Yes	Truncating_less10VAF	Mut
HMF002681	HMF002681B	No	No	No	No	Yes	No	Yes	No	No	Yes	Missense_50VAF	Mut
HMF002681	HMF002681A	No	No	No	No	Yes	Yes	Yes	No	No	Yes	Missense_50VAF	Mut
HMF002683	HMF002683A	Yes	No	No	Yes	No	No	No	No	No	No	Truncating_10VAF	WT
HMF002707	HMF002707A	No	No	No	No	No	No	No	No	No	No	WT	WT
HMF002723	HMF002723A	No	No	No	No	No	Yes	No	No	No	No	Missense_less50VAF	WT
HMF002733	HMF002733A	No	No	No	No	Yes	No	Yes	No	No	Yes	Missense_50VAF	Mut
HMF002740	HMF002740A	No	No	No	No	No	No	No	No	No	No	WT	WT
HMF002749	HMF002749A	No	No	No	No	No	Yes	No	No	No	No	Missense_less50VAF	WT
HMF002768	HMF002768A	Yes	No	Yes	No	No	Yes	Yes	No	No	Yes	Truncating_10VAF	Mut
HMF002773	HMF002773A	No	No	No	No	No	No	No	No	No	No	WT	WT
HMF002774	HMF002774A	Yes	No	No	Yes	No	No	No	No	No	No	Truncating_10VAF	WT
HMF002791	HMF002791A	No	No	No	No	No	No	No	No	No	No	WT	WT
HMF002808	HMF002808A	No	No	No	No	No	No	No	No	No	No	WT	WT
HMF002815	HMF002815A	No	No	No	No	No	No	No	No	No	No	WT	WT
HMF002820	HMF002820A	No	No	No	No	No	Yes	No	No	No	No	Missense_less50VAF	WT
HMF002849	HMF002849A	No	No	No	No	Yes	No	Yes	No	No	Yes	Missense_50VAF	Mut
HMF002856	HMF002856A	No	No	No	No	No	No	No	No	No	No	WT	WT
HMF002866	HMF002866A	No	No	No	No	No	No	No	No	No	No	WT	WT
HMF002868	HMF002868A	No	No	No	No	No	No	No	No	No	No	WT	WT
HMF002870	HMF002870A	No	Yes	No	Yes	Yes	No	Yes	No	No	Yes	Truncating_less10VAF	Mut
HMF002879	HMF002879A	No	No	No	No	Yes	No	Yes	No	No	Yes	Missense_50VAF	Mut
HMF002936	HMF002936A	No	No	No	No	No	No	No	No	No	No	WT	WT
HMF002956	HMF002956A	No	No	No	No	No	No	No	No	No	No	WT	WT
HMF002969	HMF002969A	No	No	No	No	No	Yes	No	No	No	No	Missense_less50VAF	WT
HMF002996	HMF002996A	No	No	No	No	No	No	No	No	No	No	WT	WT
HMF002997	HMF002997A	No	No	No	No	No	No	No	No	No	No	WT	WT
HMF003011	HMF003011A	No	No	No	No	No	No	No	No	No	No	WT	WT
HMF003079	HMF003079A	No	No	No	No	No	No	No	No	No	No	WT	WT
HMF003093	HMF003093A	No	No	No	No	No	Yes	No	No	No	No	Missense_less50VAF	WT
HMF003093	HMF003093B	No	No	No	No	No	No	No	No	No	No	WT	WT
HMF003094	HMF003094A	No	No	No	No	Yes	No	Yes	No	No	Yes	Missense_50VAF	Mut
HMF003109	HMF003109A	No	No	No	No	No	No	No	No	No	No	WT	WT
HMF003112	HMF003112A	No	No	No	No	No	Yes	No	No	No	No	Missense_less50VAF	WT
HMF003121	HMF003121A	No	No	No	No	No	No	No	No	No	No	WT	WT
HMF003124	HMF003124A	No	No	No	No	No	Yes	No	No	No	No	Missense_less50VAF	WT
HMF003162	HMF003162A	No	No	No	No	No	Yes	No	No	No	No	Missense_less50VAF	WT
HMF003171	HMF003171A	No	Yes	No	Yes	Yes	Yes	Yes	No	No	Yes	Truncating_less10VAF	Mut
HMF003176	HMF003176A	No	No	No	No	No	No	No	No	No	No	WT	WT
HMF003184	HMF003184A	No	No	No	No	Yes	Yes	Yes	No	No	Yes	Missense_50VAF	Mut
HMF003196	HMF003196A	No	No	No	No	No	No	No	No	No	No	WT	WT
HMF003212	HMF003212A	No	No	No	No	No	No	No	No	No	No	WT	WT
HMF003254	HMF003254A	No	No	No	No	No	No	No	No	No	No	WT	WT
HMF003258	HMF003258A	No	No	No	No	No	No	No	No	No	No	WT	WT
HMF003261	HMF003261A	No	No	No	No	No	No	No	No	No	No	WT	WT
HMF003281	HMF003281A	No	No	No	No	No	No	No	No	No	No	WT	WT
HMF003330	HMF003330A	No	No	No	No	No	No	No	No	No	No	WT	WT
HMF003350	HMF003350A	No	No	No	No	No	No	No	No	No	No	WT	WT
HMF003357	HMF003357A	No	No	No	No	No	No	No	No	No	No	WT	WT
HMF003416	HMF003416A	No	No	No	No	No	No	No	No	No	No	WT	WT
HMF003421	HMF003421A	No	No	No	No	No	No	No	No	No	No	WT	WT
HMF003423	HMF003423A	No	No	No	No	No	No	No	No	No	No	WT	WT
HMF003442	HMF003442A	No	No	No	No	No	No	No	No	No	No	WT	WT
HMF003455	HMF003455A	No	No	No	No	No	No	No	No	No	No	WT	WT
HMF003495	HMF003495A	No	No	No	No	No	Yes	No	No	No	No	Missense_less50VAF	WT
HMF003497	HMF003497A	No	No	No	No	No	Yes	No	No	No	No	Missense_less50VAF	WT
HMF003583	HMF003583A	No	No	No	No	No	Yes	No	No	No	No	Missense_less50VAF	WT
HMF003607	HMF003607A	No	No	No	No	No	No	No	No	No	No	WT	WT
HMF003635	HMF003635A	No	No	No	No	No	Yes	No	No	No	No	Missense_less50VAF	WT
HMF003657	HMF003657A	No	No	No	No	No	No	No	No	No	No	WT	WT
HMF003659	HMF003659A	No	No	No	No	No	No	No	No	No	No	WT	WT
HMF003671	HMF003671A	No	Yes	No	Yes	No	Yes	No	No	No	No	Truncating_less10VAF	WT
HMF003680	HMF003680A	No	No	No	No	Yes	No	Yes	No	No	Yes	Missense_50VAF	Mut
HMF003695	HMF003695A	No	No	No	No	No	Yes	No	No	No	No	Missense_less50VAF	WT
HMF003698	HMF003698A	No	No	No	No	No	Yes	No	No	No	No	Missense_less50VAF	WT
HMF003705	HMF003705A	No	No	No	No	No	No	No	No	No	No	WT	WT
HMF003714	HMF003714A	No	No	No	No	No	No	No	No	No	No	WT	WT
HMF003718	HMF003718A	No	No	No	No	Yes	Yes	Yes	No	No	Yes	Missense_50VAF	Mut
HMF003740	HMF003740A	No	No	No	No	No	No	No	No	No	No	WT	WT
HMF003760	HMF003760A	No	No	No	No	No	No	No	No	No	No	WT	WT
HMF003762	HMF003762A	No	No	No	No	No	No	No	No	No	No	WT	WT
HMF003806	HMF003806A	No	No	No	No	No	Yes	No	No	No	No	Missense_less50VAF	WT
HMF003835	HMF003835A	No	No	No	No	No	Yes	No	No	No	No	Missense_less50VAF	WT
HMF003840	HMF003840A	No	No	No	No	No	Yes	No	No	No	No	Missense_less50VAF	WT
HMF003852	HMF003852A	No	No	No	No	No	Yes	No	No	No	No	Missense_less50VAF	WT
HMF003856	HMF003856A	No	No	No	No	No	No	No	No	No	No	WT	WT
HMF003860	HMF003860A	Yes	No	No	Yes	Yes	Yes	Yes	No	No	Yes	Truncating_10VAF	Mut
HMF003864	HMF003864A	No	No	No	No	Yes	No	Yes	No	No	Yes	Missense_50VAF	Mut
HMF003868	HMF003868A	No	No	No	No	No	Yes	No	No	No	No	Missense_less50VAF	WT
HMF003886	HMF003886A	No	No	No	No	No	Yes	No	No	No	No	Missense_less50VAF	WT
HMF003888	HMF003888A	No	No	No	No	No	No	No	No	No	No	WT	WT
HMF003890	HMF003890A	No	No	No	No	No	No	No	No	No	No	WT	WT
HMF003894	HMF003894A	No	No	No	No	Yes	No	Yes	No	No	Yes	Missense_50VAF	Mut
HMF003912	HMF003912A	No	No	No	No	No	No	No	No	No	No	WT	WT
HMF003922	HMF003922A	No	No	No	No	No	No	No	No	No	No	WT	WT
HMF003924	HMF003924A	No	No	No	No	No	No	No	No	No	No	WT	WT
HMF003926	HMF003926A	No	No	No	No	No	Yes	No	No	No	No	Missense_less50VAF	WT
HMF003930	HMF003930A	No	Yes	No	Yes	Yes	No	Yes	No	No	Yes	Truncating_less10VAF	Mut
HMF003943	HMF003943A	No	No	No	No	No	No	No	No	No	No	WT	WT
HMF003953	HMF003953A	No	No	No	No	No	Yes	No	No	No	No	Missense_less50VAF	WT
HMF003967	HMF003967B	No	No	No	No	No	No	No	No	No	No	WT	WT
HMF003967	HMF003967A	No	No	No	No	No	No	No	No	No	No	WT	WT
HMF003998	HMF003998A	No	No	No	No	No	No	No	No	No	No	WT	WT
HMF004011	HMF004011A	No	No	No	No	No	Yes	No	No	No	No	Missense_less50VAF	WT
HMF004080	HMF004080A	No	No	No	No	Yes	No	Yes	No	No	Yes	Missense_50VAF	Mut
HMF004088	HMF004088A	No	Yes	No	Yes	No	Yes	No	No	No	No	Truncating_less10VAF	WT
HMF004108	HMF004108A	No	No	No	No	No	No	No	No	No	No	WT	WT
HMF004125	HMF004125A	No	No	No	No	No	No	No	No	No	No	WT	WT
HMF004140	HMF004140A	No	No	No	No	No	No	No	No	No	No	WT	WT
HMF004146	HMF004146A	No	No	No	No	No	No	No	No	No	No	WT	WT
HMF004161	HMF004161B	No	No	No	No	No	No	No	No	No	No	WT	WT
HMF004161	HMF004161A	No	Yes	No	Yes	No	No	No	No	No	No	Truncating_less10VAF	WT
HMF004165	HMF004165A	No	No	No	No	No	No	No	No	No	No	WT	WT
HMF004166	HMF004166A	No	Yes	No	Yes	No	Yes	No	No	No	No	Truncating_less10VAF	WT
HMF004167	HMF004167A	No	No	No	No	No	No	No	No	No	No	WT	WT
HMF004169	HMF004169A	No	No	No	No	No	Yes	No	No	No	No	Missense_less50VAF	WT
HMF004204	HMF004204A	No	No	No	No	No	No	No	No	No	No	WT	WT
HMF004205	HMF004205A	No	No	No	No	No	Yes	No	No	No	No	Missense_less50VAF	WT
HMF004207	HMF004207A	No	No	No	No	No	No	No	No	No	No	WT	WT
HMF004217	HMF004217A	No	No	No	No	No	No	No	No	No	No	WT	WT
HMF004230	HMF004230A	No	No	No	No	No	No	No	No	No	No	WT	WT
HMF004235	HMF004235A	No	No	No	No	No	No	No	No	No	No	WT	WT
HMF004250	HMF004250A	No	No	No	No	No	No	No	No	No	No	WT	WT
HMF004265	HMF004265A	No	No	No	No	Yes	No	Yes	No	No	Yes	Missense_50VAF	Mut
HMF004271	HMF004271A	No	No	No	No	No	Yes	No	No	No	No	Missense_less50VAF	WT
HMF004274	HMF004274A	No	No	No	No	No	Yes	No	No	No	No	Missense_less50VAF	WT
HMF004291	HMF004291A	No	No	No	No	No	No	No	No	No	No	WT	WT
HMF004294	HMF004294A	No	No	No	No	No	Yes	No	No	No	No	Missense_less50VAF	WT
HMF004301	HMF004301A	No	No	No	No	No	No	No	No	No	No	WT	WT
HMF004314	HMF004314A	No	No	No	No	No	No	No	No	No	No	WT	WT
HMF004329	HMF004329A	No	No	No	No	No	No	No	No	No	No	WT	WT
HMF004332	HMF004332A	No	No	No	No	No	Yes	No	No	No	No	Missense_less50VAF	WT
HMF004340	HMF004340A	No	Yes	No	Yes	No	Yes	No	No	No	No	Truncating_less10VAF	WT
HMF004343	HMF004343A	No	No	No	No	No	No	No	No	No	No	WT	WT
HMF004345	HMF004345A	No	No	No	No	No	No	No	No	No	No	WT	WT
HMF004347	HMF004347A	No	No	No	No	No	No	No	No	No	No	WT	WT
HMF004352	HMF004352A	No	No	No	No	No	No	No	No	No	No	WT	WT
HMF004383	HMF004383A	No	No	No	No	No	No	No	No	No	No	WT	WT
HMF004392	HMF004392A	No	No	No	No	No	No	No	No	No	No	WT	WT
HMF004403	HMF004403A	No	No	No	No	No	Yes	No	No	No	No	Missense_less50VAF	WT
HMF004498	HMF004498A	No	No	No	No	No	No	No	No	No	No	WT	WT
HMF004510	HMF004510A	No	No	No	No	Yes	Yes	Yes	No	No	Yes	Missense_50VAF	Mut
HMF004556	HMF004556A	No	No	No	No	No	No	No	No	No	No	WT	WT
HMF004557	HMF004557A	No	No	No	No	No	No	No	No	No	No	WT	WT
HMF004559	HMF004559A	No	No	No	No	No	No	No	No	No	No	WT	WT
HMF004587	HMF004587A	No	No	No	No	Yes	Yes	Yes	No	No	Yes	Missense_50VAF	Mut
HMF004598	HMF004598A	Yes	No	No	Yes	No	No	No	No	No	No	Truncating_10VAF	WT
HMF004719	HMF004719A	No	No	No	No	No	No	No	No	No	No	WT	WT
HMF004722	HMF004722A	No	No	No	No	No	No	No	No	No	No	WT	WT
HMF004733	HMF004733A	No	Yes	No	Yes	Yes	No	Yes	No	No	Yes	Truncating_less10VAF	Mut
HMF004818	HMF004818A	No	No	No	No	No	No	No	No	No	No	WT	WT
HMF004874	HMF004874A	No	Yes	No	Yes	No	Yes	No	No	No	No	Truncating_less10VAF	WT
HMF004883	HMF004883A	No	No	No	No	No	Yes	No	No	No	No	Missense_less50VAF	WT
HMF004911	HMF004911A	No	No	No	No	No	Yes	No	No	No	No	Missense_less50VAF	WT
HMF005092	HMF005092A	No	No	No	No	Yes	No	Yes	No	No	Yes	Missense_50VAF	Mut
HMF005120	HMF005120A	No	No	No	No	No	No	No	No	No	No	WT	WT
HMF005157	HMF005157A	No	No	No	No	No	Yes	No	No	No	No	Missense_less50VAF	WT
HMF005158	HMF005158A	No	No	No	No	No	No	No	No	No	No	WT	WT
HALLMARK PATHWAYS
hmfPatientId	HALLMARK_TNFA_SIGNALING_VIA_NFKB	HALLMARK_HYPOXIA	HALLMARK_CHOLESTEROL_HOMEOSTASIS	HALLMARK_MITOTIC_SPINDLE	HALLMARK_WNT_BETA_CATENIN_SIGNALING	HALLMARK_TGF_BETA_SIGNALING	HALLMARK_IL6_JAK_STAT3_SIGNALING	HALLMARK_DNA_REPAIR	HALLMARK_G2M_CHECKPOINT	HALLMARK_APOPTOSIS	HALLMARK_NOTCH_SIGNALING	HALLMARK_ADIPOGENESIS	HALLMARK_ESTROGEN_RESPONSE_EARLY	HALLMARK_ESTROGEN_RESPONSE_LATE	HALLMARK_ANDROGEN_RESPONSE	HALLMARK_MYOGENESIS	HALLMARK_PROTEIN_SECRETION	HALLMARK_INTERFERON_ALPHA_RESPONSE	HALLMARK_INTERFERON_GAMMA_RESPONSE	HALLMARK_APICAL_JUNCTION	HALLMARK_APICAL_SURFACE	HALLMARK_HEDGEHOG_SIGNALING	HALLMARK_COMPLEMENT	HALLMARK_UNFOLDED_PROTEIN_RESPONSE	HALLMARK_PI3K_AKT_MTOR_SIGNALING	HALLMARK_MTORC1_SIGNALING	HALLMARK_E2F_TARGETS	HALLMARK_MYC_TARGETS_V1	HALLMARK_MYC_TARGETS_V2	HALLMARK_EPITHELIAL_MESENCHYMAL_TRANSITION	HALLMARK_INFLAMMATORY_RESPONSE	HALLMARK_XENOBIOTIC_METABOLISM	HALLMARK_FATTY_ACID_METABOLISM	HALLMARK_OXIDATIVE_PHOSPHORYLATION	HALLMARK_GLYCOLYSIS	HALLMARK_REACTIVE_OXYGEN_SPECIES_PATHWAY	HALLMARK_P53_PATHWAY	HALLMARK_UV_RESPONSE	HALLMARK_UV_RESPONSE_UP	HALLMARK_UV_RESPONSE_DN	HALLMARK_ANGIOGENESIS	HALLMARK_HEME_METABOLISM	HALLMARK_COAGULATION	HALLMARK_IL2_STAT5_SIGNALING	HALLMARK_BILE_ACID_METABOLISM	HALLMARK_PEROXISOME	HALLMARK_ALLOGRAFT_REJECTION	HALLMARK_SPERMATOGENESIS	HALLMARK_KRAS_SIGNALING
HMF000004	11978.9	13459	13982.6	16102.1	12806.2	15132	11508.7	13579.1	15650.3	14405.9	13712.2	13914.9	11040.7	9305.78	14804	15636.7	15879.5	15484	14390.9	13596.4	10360.1	14283.2	12544.7	16206.5	14250	15865.1	15340.9	16792	15595	15780.3	9837.63	8804.35	12518.5	15012.7	13407.9	14523.5	13272.9	-2296.36	12782.2	15078.5	14846.9	11931.5	12514.8	12865.1	6941.33	11788	11858.1	1899.84	5643.94
HMF000027	9975.77	10250.1	10323.7	14769.2	10698.1	13700	10516.9	9464.71	10953.3	12805	11787.1	10587	8678.49	6827.43	12852.8	10554.4	13211.7	14716.9	13805.3	10813.2	7125.49	11243.4	9141.17	13033.4	11573.4	11492.3	9137.03	13212.7	9260.08	13744	8124.93	5709.43	8444.15	9840.13	8466.13	11756.7	10931	-5431.37	8837.82	14269.2	12766.1	8314.13	8772.77	12143.1	5507.96	8286.56	10855	-215.527	7396.4
HMF000078	13939.1	14080.1	13422.6	15580.8	13577.7	15647.4	13353.1	11369.3	13677	15079.4	13928.1	13134.7	12006.6	10290.2	15000.9	15255.6	14819	15247.1	15034.7	14046.2	11141.6	14975.6	13488.2	15404.4	13896.9	15268.7	11824	15338.2	11638.3	16252.8	10695.2	8538.63	10017.5	11912.4	12796.6	14227.3	13296.2	-2884.85	12701.8	15586.6	15419.8	11514.6	14039.7	13911	6470.85	10735.8	13211	1244.33	7324.91
HMF000090	13517.3	12500.6	13964	15781.1	12384.3	15490.6	13949.8	13021.1	14739.7	14922.4	12155.9	12631.7	11071.1	9556.13	15255.4	9445.43	15916.4	16638.7	16412.9	12657.7	9884.55	13324.1	14027.5	15949.7	14837.3	15842.2	13805.1	16476.1	13321.9	13051	11428.3	8533.01	11205	14114.3	12217.9	15067	13230.9	-825.309	12876.9	13702.2	10268.6	12625.8	11378.4	13822.5	7395.18	12464.1	15070.1	2088.47	8917.99
HMF000097	13388.7	13523.3	14819.6	15955.9	13050	15716.3	12412.9	13165.7	15401.7	15297.8	13252	13516.2	11897.7	10297.9	14877.3	15025.4	16137.3	16311.5	15465.3	13550.7	10556.8	13800.3	13534.1	16055	14708.6	15715.4	14659.6	16636.5	14352.9	16247.6	10893.3	9360.23	11976.7	14954.9	13477.3	14073.7	13128.3	-2775.53	13071.3	15846.8	15156.2	12633.7	12905.5	13650.4	7713.72	11769	13049.8	1910.77	7778.07
HMF000107	12609.8	13670.9	15387.1	16186.2	13448.1	15792.8	10843.4	13384.7	15272.3	14924.5	14407.8	13968.8	12706	11105.8	15318.3	12402.7	16200.3	12665.1	11735.7	13361.4	10772.4	14972.4	12612.2	15825	14566.8	15856.7	14706.3	16480.5	14288	15253	8591.7	9492.4	13355.2	14982.5	13567.8	14519.4	13353.4	-1946.86	13281.8	15228.6	14347.9	13314.1	12961.9	13212	8183.57	12222.9	10109.3	3104.91	8941.21
HMF000109	12888.5	14481.9	14899	15852.3	13466.7	15675.6	12519.8	12944.2	14419.1	14930.2	13787.6	13737.6	12351.9	9789.11	15080.9	12712.3	15889.9	14586	13823.2	13590.9	11605.4	14374.5	13930.8	16259.7	14065.5	15990.1	13488	16659.9	14503.5	15930.8	9723.4	9414.42	12791.7	14728.1	13779.7	15108.3	13653.8	-2553.43	12925.4	15478.9	14657.1	12472.5	14209.3	13306.1	7291.72	12203	12817.1	1143.27	9495.56
HMF000173	13231.8	14065	14510.6	16201.2	13253.2	15628.1	12715.9	13756.2	15177	15360.6	14196.5	13676.1	12019.5	11102.2	15113.5	13402.4	16209.8	15765.4	15184.9	14053.4	10334.8	13680.7	14102.9	15889.5	14769.8	15870.9	14291.1	16545.9	13751.9	16378.2	11061	9061.73	12311.1	14827	13520.1	14968.6	13768.5	-2783.21	13085	15868.2	15092.2	12786.5	14235.8	14324	7736.63	11998	13827.6	2376.1	7154.67
HMF000183	11873.6	13037.8	13981.1	15752.8	12733.4	15477.3	10302.2	11899.1	13928.3	14122.7	12922.9	12089.1	11308	8668.85	14401.7	11886.3	15126.5	14347.7	13847.7	12845	9511.57	13939.9	11683.5	15221.1	13462.8	15182.8	12632.2	15817.2	12157.4	14905.1	8455.94	7565.88	10891.3	11647	12117.8	13869.1	12331.6	-3350.93	11458.3	14809.2	13236.4	11382	11169.4	12707.1	6343.94	10894.3	12060.2	1279.22	8588.23
HMF000214	13464.3	14928	14848	16114.3	13196.2	15582	12300.2	13435.5	15394	15109.7	13051.4	13297.5	12335	10631.5	15062.2	12013.1	16271.8	14699.1	13404	13162.4	11746.4	15147.1	13502.8	16213.1	14418.2	16243.6	14940.4	16848.5	14939.6	15842.2	9952.79	9265.89	13169.8	15088.3	14706.3	14958.6	13442.7	-1823.4	13203.7	15027.1	14680	12578.9	13727	13673.2	7400.17	11986.8	11261	2705.16	7909.61
HMF000220	12389.1	14572.6	13748.1	16412	14628.2	15834.3	10248.5	12924.1	15381.1	14368.9	14748.9	12190.2	13451.5	12934	15086.5	12945.9	15354	11321.1	11130.8	14877.6	11784.7	15670.9	11248.7	15535	13994.8	14984.2	14763.1	16364.9	13224.9	16129.5	8141.57	8759.78	11318.3	12727.3	13821.3	12634.5	14844.1	-3223.58	12444.3	15667.9	15220.1	11417.8	12229.5	13070.6	7392.44	11852.6	9779.15	1229.55	278.15
HMF000232	13768.3	13765.2	13691.9	15680.2	12579.9	15786.7	13663	11772.4	13938.4	15324.2	13369.9	13699	12560.3	11905.4	15479.7	12210	16371.7	16122.9	15391.3	13310.2	10712.4	13430.3	14404.9	15653	14947.3	15344.8	12909.8	15952.7	13106.3	15993.1	11663.6	10059.4	11965.7	14097	13000.5	14700	13265.7	-2960.71	12622.6	15583.3	14122.8	12605.8	13611.1	13632.2	7429.21	11830.4	12400.8	2721.61	9518.88
HMF000253	13490.8	13495.3	14830.1	16073.1	13291.1	15613	12832.7	12736.2	15016.9	14972.2	13454.8	12853.4	11968	10412.9	15129	11975.4	16018.6	15720.4	15207.9	13136.2	10086.9	13946.8	13784.1	15834.1	14739.8	15948.2	14401.4	16492.3	13493.5	15841.7	10644	9490.99	11859.8	14565.5	12882.1	13929.2	13423.3	-2950.44	12593.7	15544.1	14458.1	12574.6	13574.4	13635.8	8610.68	11913	13631.3	3510.72	9154.63
HMF000267	12009.7	14204.4	14827.1	16195.2	13189.2	15972.7	10744.4	13466.4	15802.4	14897.6	13585	13823.2	12009.9	10911.7	14937.3	15292.5	16116.6	13743.6	12823.7	14071.9	10684.3	14191.8	13471.1	16316.4	14534.1	15953.7	15452.3	16842.3	15100.1	17047.1	9018.46	8981.84	11961.7	15173.2	13878.6	13963.8	12687.4	-3585	13206.4	16791.4	16425.4	11986.1	13923.4	13253.3	6525.48	11698.6	11308.8	2469.17	8799.53
HMF000274	12502.9	14251	15127.8	15807.2	13303.5	15620.5	11158.4	13601.3	14838.6	14717.1	14256.7	14455	12033.9	9729.6	15018.4	12313.2	15867.7	13274.7	12348.5	12973.5	8934.33	13409.9	13248.8	16123.8	14333.1	15947.5	14381.8	16744.2	15159.7	15395	8205.87	10087.8	14128.9	15846.6	13752.5	15479.3	13443.3	-1474.44	13420.2	14894.6	14230.6	12961.4	13116.6	13286.1	7619.77	12486.4	10771.2	2022.11	7866.19
HMF000299	12325	12673	13152.8	15756.7	12595.3	14825.5	13100.5	12509.7	14818.3	14518.6	12608.3	12423.8	10459	9126.19	14691	10593	15505.8	16488	16054	12086.4	9800.59	13448.8	13327.5	15661.8	14239.2	15640.2	13807.9	16393.6	13915.7	14456.1	9955.92	8730.98	10748	13176.9	12364.6	14683.3	12373.8	-1622.54	12439.3	14061.9	13427.5	11599.1	12638	13076.6	6317.58	11909.6	14601.1	1740.01	8992.21
HMF000299	10441.6	12026.9	12987.7	15835.5	12422	14438.6	10351.8	13464.3	15232.9	13893.3	12621.7	12162.7	10180.7	8366.99	13730	10568.8	15531.1	15236.2	13824.1	11486.2	8250.99	12192.2	10796	15909.8	13576.4	15452.4	14777.6	16927.8	15448.6	13963.2	7746.38	7979.71	11536.7	14812.2	12264.2	13902.8	11764	-1799.02	11903.9	13702.9	12912.5	10573.2	10770.4	11959.9	6086.42	11711.6	12141.5	1473.75	6860.54
HMF000300	12923.5	13160.4	14045	15777	12783.1	15654.1	12619.8	12921.9	14655.1	14673.3	14351.7	12356.5	11012.9	9184.91	15130.4	12507.1	16082.1	15277.3	14132.4	13269.9	10790.3	14360.1	11955.6	16202.9	14075	15293.3	13872.3	16612.3	14254.7	14808.2	9733.75	7963.34	11987.7	14406.9	12853.1	13449.7	13680.9	-2031.34	12560.3	14591.6	13407.5	12648.2	12030.4	13385.4	7990.97	11732.8	12345.9	1633.22	7635.23
HMF000300	12734.4	13249.5	14371.9	16046.1	12822.8	15511.2	12349.8	13272.1	15319.3	14762	14699.1	13406.2	11750	10474.9	15240.5	12201	16215.3	14579.4	13373.4	13620.9	11719.1	14930.7	11967.8	16069.5	14500.2	15247.7	14938.8	16607.9	14257.8	14648.1	9044.74	8831.04	13097	14922.8	13235.9	13506.1	13725	-2202.48	12560.7	14763.2	12774	12409.7	11818.3	13539.4	8285.82	12099.9	11481.8	2439.14	7842.96
HMF000304	11888.3	12262.3	13611.3	16313.1	13685.7	15291	8250.47	12090.8	15101	13768.6	13000.6	11669.9	11908.5	9448.13	13282.8	11405.7	15499.3	11722	11127.6	12736.3	8511.85	14827.2	11152	15510.5	12954.8	13955.6	13910.3	15905.1	13508.4	13942.9	7061.58	6796.58	10208.5	11753.7	11971.8	12759.2	11706.8	-2408.14	11234.7	13642.8	10463.7	11048.5	10673.2	12059.6	6450.13	10652.4	9416.14	2417.39	6969.76
HMF000313	11814.9	14214.2	14634.6	16113.4	12920.8	15758.4	11489.9	12577.1	15022.8	14841	14066.7	14755.8	11903.1	11883.5	14970.5	12769.7	15309.9	14638.6	14252.2	13108.8	10124.4	14651.4	15157	15792.1	13901.3	15234.5	14464.1	16396.3	14048.2	15743.9	9564.76	15099.5	13746.5	14519.8	13446.3	15125.2	13028.6	-2395.26	12903.4	15298.7	15761.1	13043	16287.2	12933.5	13705.5	15518.1	12014.2	2046.66	7874.16
HMF000336	11902.4	13400.3	14585.3	16164.5	11699.9	15316.1	11881.2	13989.7	16025.2	14806.2	14195.5	13956.1	11897.9	10207.5	15202.2	12400.2	16063.2	14388.4	13369.3	13369	10371.6	13518	12534.2	15737.6	14032.1	15542.5	15747.8	16763.4	14802.3	15646.6	9436.24	9489.38	13196.5	15059.1	13293.9	14307	13276.7	-2850.45	12350.3	15200.7	14999	12498.3	12891.6	13149.1	7776.96	12437.4	11754.7	2420.72	7642.14
HMF000346	13406.1	14194.9	14570.4	15910.9	13863.2	15630.5	9920.7	14145.2	15788	14913.6	14669.1	13735	12103.2	9995.58	14929	11683	15840.1	12175.4	11670.3	13103.2	10578.2	13649.5	13326.4	16083.5	14348.9	16011.2	15529.6	16847.7	15350	15598.5	8798.77	9633.48	12494.9	15318.3	13540.4	14938.2	13463.6	-1722.59	13670.5	15393.1	14569.3	13053.7	13114.8	13445.6	7033.05	12497.3	10407.2	1837.89	8908.63
HMF000367	13161.4	13587.4	14905.7	15882.8	13895.7	15740.7	12747.8	12976.2	13981.6	15337.6	14484.4	14607.8	12656.5	10553.3	15240.8	12713.3	15866.4	15303.3	14874.3	13652.3	10294.3	14513.1	13027.8	15700	14405.2	14837.5	12662.4	16490.9	13513.2	15120.7	9511.43	9514.79	12252.9	13925.5	12468	15188	13525.9	-2649.25	12789.3	15438.6	13147.8	13115.8	12271.6	14166.8	9388.91	12936.3	13179.4	2286.49	8427.7
HMF000389	10847.6	10891.4	10401.2	15711.5	12628.6	13594.5	7936.78	11002.4	14071.8	12109.8	13246.2	10577	10533.3	7833.39	12298.9	9703.7	12723.6	10672.8	10180.8	10783.7	6980.79	12404.1	9227.5	13084.2	12069.6	11882.9	13020.3	13937.7	12004.7	11817.8	6570.24	6586.69	9376.62	9904.06	9550.87	12165	10755.7	-3446.54	9368.29	12814.8	10877	11036.5	7491.46	11623.4	6298.1	9585.98	8198.91	1452.58	6135.11
HMF000418	13498.8	13795.2	14799.1	16194.2	13361.9	15251.4	10466.6	13653.3	15586.2	14573.1	13646.5	13571.1	12398.9	10308.8	14882.4	12121.9	16296.3	13537.4	12851.9	12637.8	9946.04	14481.6	13422.4	16552.3	14444.1	16110	14899.1	16890.5	15107.8	15703.4	8799.1	8784.83	12566.4	15484.7	13624.8	14615.9	12957.7	-1939.95	12784.5	14724.4	12754.3	11929.7	12891.2	13196.3	7551.91	11428.3	11741.3	3019.71	7798.72
HMF000450	13100.6	14263.8	14483.3	16273.5	12683.1	15918.1	12177.7	13029.6	15465.7	15031.8	14561.2	14260.4	11589	10198.9	14740.8	14726.3	15909.4	14291.9	13668.7	14259.6	10580.4	14251.4	13950.8	16102.8	14621.6	15892.8	14792.1	16651	14499	17037.5	10217.5	9513.75	12194.7	15133.1	13878.7	15138.3	12701.1	-3643.47	13033.4	16676.9	16502.2	12087.7	14363.6	13666.7	6898.13	11857.1	12130.2	2697.87	9702.53
HMF000499	4523.48	4351.3	1111.47	9356.44	5044.58	8404.06	3548.24	1567.08	6660.54	2478.56	3418.59	1274	2602	1834.16	4299.16	3198.19	2884.66	5998.32	5668.96	5755.85	2604.46	7335.13	3706.03	6006.38	3079.4	3638.11	3845.51	5788.77	5787.21	7576.19	1224.25	133.558	592.406	322.385	2435.09	2506.82	3835.54	-2512.57	3103.32	5615.89	3535.43	1216.99	3184.51	6561.61	361.148	2802.67	3060.37	-843.7	1471.32
HMF000525	13624.8	13636.1	15049.9	15951.8	12005.2	15804.5	13025.5	13459.7	14862.3	14856.6	14368.6	13528	11908.8	10112.4	15627.8	12001.7	16226.8	14764.2	13863.2	12645.6	9756.3	13433.3	13117.5	16102.4	14073.9	15756.6	14487.8	16763.2	14596	15301	10338.5	7922.38	12122.4	14780.6	13227.3	14474.8	13278.4	-2015.72	12944.7	14960.5	13110	12970.9	12484.1	13898.5	7653.97	12789.1	12615.8	1960.27	9135.05
HMF000535	13917.3	13871	14761.6	16065.9	12717.2	15772.8	13530.4	13602.5	15438.9	15547	14502.6	13848.8	11305.7	9997.8	15312.3	13566.8	15953.9	16715.2	16316	13827.4	10694.3	13981.1	14705.7	16137.6	14547.6	16129.7	15155.4	16640.8	14409.7	16675.8	11283.5	9353.14	12553	15430.1	13496.3	15122.3	13829.3	-2722.29	13264.6	15986.9	15834.7	12169.3	14428.7	13892.1	7267.28	11931	14559.4	2026.64	9984.09
HMF000539	13725.4	15007.6	14890	16095.9	13425.6	15838.5	12776.8	12912.3	15009.4	15339.8	14730.4	13178.5	12421.1	10947.8	15310.2	12991.7	16087.6	15650.4	14966.2	13800	11393.9	14408.7	13954.5	16055.6	14704.5	16322	13890.3	16522.5	13330.7	16391.1	10731.5	8208.55	12860.7	14458.1	14497.4	14528.5	13802	-2680.8	12959.3	15640.1	15516.7	12656.8	13987.5	14059.3	7578.38	11976.2	13095.6	2940.79	10366
HMF000553	14176.4	12799.2	12553.7	14748	11973.4	14477	10061.3	8908.51	10965.9	12618.6	11258.7	10558	10451.7	9763.22	12316.8	8252.97	12110.9	10888.4	11080.4	11119.3	7044	12641.5	10692.9	14176.9	11461.6	13652.4	9928.62	13840.5	11441.4	11319.6	8101.67	8299.28	9605.3	10107.5	12018.2	13596.2	12632.5	259.76	11443.4	11183.6	10987	10120.5	7996.8	11086	6434.29	10041.5	8248.55	394.536	7560.42
HMF000564	11906	13363.5	14444.1	15701.7	12558	15502.6	12842.8	13001.1	14639.7	14260.6	13976.9	14298.6	12212.3	10811.1	14810.2	12615.6	15999.1	13867.1	12749.6	13025.6	11777.9	14285.2	12513.7	16205.6	14158.6	15890.5	14058.8	16733.7	14426.9	14787.9	8589.23	10782.6	12926	15897.9	13799.7	14638.2	12955.1	-2149.84	12935.4	15085.2	14796.8	11829.6	13440.7	12958.3	9417.65	14129.7	10878.1	2360.87	6356.66
HMF000580	10879.6	13310.5	13159.7	15382.3	11847.8	13539.8	7673.6	11541.7	13930.3	12525.7	12170.6	11354.5	10165.7	8537.15	13282.5	9364.22	14763.9	9102.25	7963.89	11185.6	7165.58	13913.4	8837.21	16110.7	12570.8	15351.6	12778.3	16209.4	14369.4	12998.6	6136.19	6749.34	11342.6	12856.7	12261	12311.4	12083	-1594.92	11505.6	13100.5	12103.5	9840.1	7655.59	10538.2	5388.2	10627.5	6611.76	259.868	6289.45
HMF000592	10775.9	14060.6	13306.6	16066.8	13172.6	14716.7	9491.25	13212	15882.6	13726.9	12988.8	12756.2	11409.9	9889.69	14635.5	12500.2	15854.7	10721.2	8911.55	12481.3	8949.97	14012.9	10804.4	16288.2	13908.3	15703.6	15484.3	17095.4	15938.6	15146.3	6962.96	9183.38	12596.8	15522.5	13460.8	13629.9	12889.4	-2771.3	12399.2	15170.5	14398.3	11539.8	12274.6	11681	6650.37	11880.2	9436.64	1547.85	6955.5
HMF000594	12134	13945.9	12809.3	15937.2	13642.3	16110.9	11898.8	11265.9	13752.7	14536.2	14594.2	12487.8	12071.4	10481.7	14103.5	13407.5	15037.5	13396.3	12863.9	13962.8	9927.07	14519.1	12836.4	15205.8	13097.8	14591.4	12570	16331.7	12021.7	16500.7	8202.98	7910.83	10805.4	12438	12562.1	13495.9	13603.5	-4749.64	11201.5	15951.1	15898.7	10307.7	13760	12927.1	6391.33	10371.7	11556.8	-174.118	5720.62
HMF000597	12527.1	13596.8	14374.7	15952.9	13295.1	15448.5	11038.4	12872.6	14388.5	15027	13835.8	13781.2	12604.9	10314.7	14792.2	13101.4	15695.6	14241.5	13241.4	13191.7	11000.4	14761.9	13125.7	15445	13633.1	14825.8	13070.2	16203.6	13508.8	15905.8	8643.25	9133.17	12680.7	13839.9	13020.2	14528.5	13408.8	-3557.9	12127.8	15685.7	14785.8	12410.1	12855.5	13606.7	7822.36	11947.1	11059.9	1693	8650.79
HMF000608	12443.4	13726.4	14294	15731.1	13243.5	15476.2	9024.38	13830.6	14964.9	14914.1	14476.6	13933.1	12103	10809.5	14651.4	12327.8	16031.8	13014	12035	13057	10945.5	14064.6	13527.7	16199	14287.1	15865.7	14020.9	16632.3	14849.1	14937.9	8369.5	12499	13078.1	15178.7	13889	15523.4	13404.5	-825.548	13690.9	14516.5	13748.3	12895.4	14749.9	13029.4	9541.03	13247	10495.7	1849.15	9820.94
HMF000610	12636	13878.6	14537	16080.5	13968.8	15866.7	12143.9	13842.5	15195.6	14703.8	14250.8	14099.4	12128.3	11670.9	15396.9	13571.9	15970	14368.9	13549	14064.7	12206.7	15151.6	12999.4	16127.5	14259.4	16128.4	14783.3	16736.3	14809.1	16136.1	9275.37	9475.86	13210.8	14909.8	13546.9	14970.4	14067.6	-2187.1	13537.7	15724.8	14996.8	12199.5	13232.7	13692.4	7323.51	12255.7	12730	2091.87	10364.3
HMF000640	13365.4	13352.7	14737.7	16119.3	14149.8	15925.8	12561.4	13195.9	15383.4	14897.3	14776.5	13531.6	13378.6	11419.3	15232.1	12292.2	16082.2	15846.1	15077	13151.7	13333.1	14680.1	13020.3	15925.9	14524.9	15642.8	14532.6	16450.6	13641.1	14770.5	9948.53	9446.84	12497.4	14591.6	12465.9	14373.1	13005.7	-2548.76	12955.8	15504.6	13409.6	12488.1	12402	13623.6	7706.39	12056.7	13358.7	3225.21	7818.28
HMF000725	12919.9	13403.9	14816.4	15720.2	13525.1	15851.1	9920.86	13087.1	14574.6	15017.3	15533.8	13616.1	11981.9	10325.3	14613.8	12630.3	15805.6	12161.8	11310.4	12924.5	10457.3	14779.5	12312.4	16137.9	14001.5	15786.9	13480.2	16627.2	14482.5	15717.9	7810.5	9292.71	11838.1	14375	12900.1	14552.6	13193.2	-3033.08	12588.1	15621.2	14303.1	11733.1	12182.8	12921.7	6686.34	11158.9	10182.7	1464.72	9052
HMF000743	14014.9	14359.3	14583.8	16364.1	13259.3	16054	12265	13424.1	15543.1	15258	15387	14263.4	12655.4	10863.8	15170.7	13991.9	15480.7	14604	14319.7	14175.7	11577.8	14688.2	14053.7	15790.7	14571.4	15801.7	14831.2	16289.2	13901.3	16284.5	10894.2	9876.49	12200.7	14138.5	13430.3	15409.6	14042.4	-2718.11	13117.3	15835.4	15807.3	12449.4	13762.2	14168.3	7442.25	12000	13039.4	1662.92	10127.8
HMF000744	10738.8	12347.9	14061	16082.4	11856.6	14671.3	10589.3	12440.6	14590.4	14393.6	13018.3	13007.3	10980.1	9970.94	14407.9	12128.8	15746.3	15191.6	14247.3	12071.8	9859.64	13858.1	12810.5	15578	14317.5	15095.4	13741.9	16117.4	13380.9	14321.1	7782.96	11246.4	12254	14192.5	12126	14151.6	11981.5	-1625.68	12613.7	14239.4	13120.7	12341.8	14006.5	11643.3	9412.42	12469.2	11765.5	2611.31	5469.08
HMF000750	14032.2	14886.3	14966.8	15888.3	13921.7	16127.8	13728.9	12478.1	14528.6	15172.6	14838.7	13859.1	12892.4	12504.7	15580.3	13575	15887.6	15266.5	14602.7	14272.6	12897.9	15224	13324.7	16296.2	14541.6	16267.5	13471.3	16296.6	13258	16499.7	10416.7	9839.19	11935	14058.4	14470.7	14972.6	14157.5	-2234.03	13444.7	15678.8	16154.2	11656.8	13961.7	14253.9	7513.98	11902.5	12376.4	1701.92	10302.5
HMF000767	13154.3	14298	14857.1	16183.5	13835.3	15518.5	11206.2	13674.5	15797	14940.1	15042.7	13601	12368.5	10797	15321.4	10995.7	15897	14580.3	13591.3	13125.8	9796.54	13875	13719.6	16004.6	14659.8	15956.6	15400.5	16628.1	14493	14356.6	8705.9	9585.02	12609.6	15020.3	13568.3	15208.6	12867.6	-732.613	13309.4	14042	12149.7	13736.9	12877.7	13841.4	7702.11	12420.1	11463.5	3130.74	7652.57
HMF000782	14641.1	14810.6	13627.6	16166.5	13947.3	16421.8	12195.2	12159.3	14780.6	15584	15191.6	13075.5	11590.8	9796.17	15125.5	14656	15141.1	13362.8	13457.3	14515.8	10914.3	14935.7	14862.9	15536.5	13885.7	15265.8	13569.7	16088.4	12266.4	17138.8	12437.9	9048.35	10312	12538.5	13774.9	14853.8	13662	-3262.06	13352	16614.1	16620.7	11089.4	15031.1	14371.4	6707.39	11956.2	12448.4	592.607	12127.2
HMF000792	12097.7	14863.1	14978.6	16274.9	13531.2	15971.8	11595.2	13507	15390.5	14932.3	14363.7	14863.8	12121.2	11028.5	15425.7	15113.2	16127.4	11548.3	10483.9	14470.9	12455.3	14171.5	13252.3	16348.3	14388.2	15990.9	15163.6	16626.5	15039.2	16892.7	9874.47	9386.16	13333	14638.2	14562	14129.9	13211.8	-3132.79	13239.5	16372.3	16311.1	11906.7	14364.1	14090.7	8605.62	12183.1	9695.41	1992.16	9070.05
HMF000804	14197.7	13029.2	13147.9	16389.5	12157.2	15869.1	13304.5	12815.5	15963.9	14902.7	14529.9	11701.1	11628.1	9990.27	14900.9	10605.6	15646.1	15581.2	15263.9	13351.4	11312	13488.4	13857.9	15795.6	14735.9	15414.9	15479.2	16650.1	13521	14984.9	12038.9	9535.1	10220.8	13423.4	12537.9	14849.7	13571	-2409.07	12657.7	15066.8	13419.8	11874	11804.6	13963.3	6802.47	11368.6	14341.6	2866.95	10650.1
HMF000809	9352.92	10936.8	12642.9	14919.3	10557.7	13272.3	5768.44	9972.51	13424.8	11487.7	10243	9512.44	11051.9	9105.72	13555.1	8453.26	12185.1	8072.01	8185.65	10245.6	7576.29	10973.7	8519.05	14133.3	11466.2	13734.8	12386.6	14462	12263.5	12478.6	4657.19	5989.09	8775.36	10152.8	11406.7	10968.9	10623	-3891.7	8992.01	12883.7	10472.6	7763.75	7568.86	9478.2	6327.13	9333.71	5938.46	1696.82	4621.44
HMF000844	12948.1	13810.3	14653.1	15887.4	13840.2	15852.9	12947	13044.9	14302.8	15254.9	14472.3	13851.8	12397.5	10786.3	14799.9	13767.1	16026.1	15200.9	14251.8	14166.4	10173	14650.5	14126.5	16196.3	14160.4	15358.2	13185.2	16710.2	14741.1	16492	9906.35	9777.46	12848.8	14623	13329.1	14269.6	13629.1	-2877.69	12854.7	15732.4	15509.3	12376.3	14757.7	13750.9	9025.3	12476.3	12729.5	1579.86	9756.68
HMF000846	12250.4	14286	14744	16239.1	12673.4	16010.7	11022.8	13340.9	15160.6	14712.3	15116.1	13843.3	12078.6	10810.5	15168.1	12279.8	16241.4	14141.1	12927.4	13322.4	10570.2	14260.6	13135.9	15805.5	14026	16031.5	13999.1	16367	12595.6	15744.9	9053.34	9841.62	12437.9	14787.6	13945.3	14719.4	13091.2	-2674.94	12692.2	15367.1	15440	12682.8	14113.7	12944.6	8498.61	11644.7	10772.7	2166.93	8956.33
HMF000855	12608.7	14037.1	14381.4	15933.7	12613.8	15687.4	12673	12782.8	14600.3	14783.6	13513.5	13757	11911.4	9871.31	14981.3	12676.4	15645.9	16485.7	15864.7	13438.3	10914.4	14101.1	13262.7	15756.4	14109.2	15755	13956.6	16346.1	14187.9	15952.1	10331.5	9414.9	12019.8	14926.3	13376.7	14786.2	13330.9	-2687.44	12912.3	15599.7	14452.2	12221.3	13216.5	13455.9	7520.75	12092.9	13874.3	2464.71	7861.09
HMF000876	10472.8	13540.1	13294.1	15810.4	14590.1	15409.1	8302.82	14172.4	15783.7	13936.1	13040.9	13837.5	11058.4	10204.4	14201.7	11072.2	15734.2	10280.2	9546.58	12119.6	10815.3	13653.1	10416.7	16156.7	14189.5	15804.7	15592.6	16999.6	15836.4	14676.4	7301.26	8899.99	12372.8	15767.7	13444.3	13974.9	13447.2	-1672.52	12997.8	14670.3	13656.4	11418.9	10556.8	12460.2	6279.51	11708.1	9675.73	4421.42	5751.94
HMF000878	12077.4	14424.8	13546.9	16081.7	14125.2	15974	9261.84	12291.3	15590.1	14028.3	14427.9	12229.4	10907.4	9332.84	14774.6	12523.6	15880.7	11964.6	11024.1	13207.4	8912.05	14745.2	12414.7	16185.7	14028.9	15909.5	14747.9	16617.3	14154.9	16375.1	8212.56	8072.46	10603.1	13103.9	13960.7	12916	12229.7	-3505.21	12591.9	16097.1	15763.9	11443.9	12835.8	12123	6408.31	11880.3	9568.85	2242.58	8048.42
HMF000880	13281.1	13904.8	14503.7	15765	12895.4	15725	12306.3	13090.8	14386.4	14986.6	13907.9	13741.6	11591	9918.14	14920.4	13198.7	16053.4	15561.2	14837.2	13497.3	10510.5	14277.5	13720.2	16136.9	14410	15804.7	13530.9	16449	13754	16315.6	10036.7	8968.09	11607.2	14986.9	13437.5	14708	13565.3	-2849.08	12615.1	15464.2	15348	11909	13473.1	13376.4	7430.68	11400.6	12779.5	1956.27	9193.01
HMF000897	12104.5	14278.4	14779.2	16080.5	12796.2	15760.3	10088.3	13507.2	15077.9	14875.3	13259.3	13653.5	12545.7	11342.5	15528.6	12195.7	16187.9	14450.4	13035.7	12800.8	10133.2	14511.2	12385.8	15819	13829.5	15866.4	14183.7	16507.7	14603.2	15119.7	8586.63	10113.5	13612.6	15040	14110.9	14445.8	13244.7	-1845.54	12962.3	14807.8	15001.9	12903	12905.7	13450.2	10094.2	13166.7	10602.8	3535.16	8785.69
HMF000939	7655.36	11831.1	13238.1	16005.4	12604.9	14327.1	5869.65	13832.9	16347.7	12172.3	10938	11586.4	11192.7	9892.75	13036.1	11588.3	14423.3	6605.97	6958.02	12906.2	7341.62	13393.9	8611.98	15705.6	13611.1	15250.2	16414.5	16804.8	15023.4	11736.7	4240.28	7132.54	10877.4	14270.3	12269.7	12643.1	11517.8	-1141.48	12884.4	14025.9	10040.7	11425.4	6817.44	8641.34	5492.13	11235.2	7851.9	5902.65	584.045
HMF000979	12281	11666.7	12140.5	15395.8	9865.76	14187.8	11349.1	11008.1	13771.1	12912	12624.5	10713.2	9215.58	7343.84	14467.9	9004.1	14114.7	15455.4	14534.9	11149.2	5137.43	10690.5	10133.1	14742.4	12575.7	14696.2	12674.6	15034.8	11983	12982.9	9097.02	5249.55	10425.8	11055.5	10654.4	13208.3	11739.6	-2275.87	10829.6	13105.5	10571	9392.12	8175.17	12823.6	6017.34	9306.56	10731.3	614.133	6830.6
HMF001013	10541.1	12331.6	13617.8	16089.4	12026.3	14166.9	10757.7	14320.6	16125.4	14201.7	12880	12890	10594.5	9321.1	14636.1	9900.7	15819.2	15966	14774.8	11538.5	8612.79	12584.2	10903.9	16063.4	13813.9	15747.5	16120	17020.5	15697.3	12105.5	8271.2	8277.65	12916.3	15342.1	12909.6	13899.8	12998.5	-923.488	12456.3	13379.8	11288.4	11849	11592	12582.7	8170.36	13244.1	12862.4	3164.83	7884.76
HMF001014	10641.5	13238.4	14606.3	15522	11104.5	15085.6	10161.3	12047.4	14322.7	13935.7	13249.2	14608.9	12285.7	12412.5	14872.4	10865.1	15410.3	12398	12310.4	11453.8	9047.14	13536.3	14595.8	15465.1	13325.3	14941	12991.3	16131.3	13253.9	14036.2	7772.4	15413.8	14346.3	14164.4	13076.2	15438.3	12480.7	-1921.3	12474	14395.3	14640.8	13680.1	16168.4	11560	13894.5	15249.9	8825.33	1945.98	7424.1
HMF001052	11029.6	12361.7	14725.7	14892.6	9683.8	14262.2	10616.4	10522.1	12632.2	13777.9	11911.7	13523.9	11498	10688.3	14935.8	9795.3	14739.4	15683.4	14905.4	10504.1	8681.61	12846.7	14470.5	14662.2	12819.5	14372.3	11188	14891.1	10780	12644.4	8560.98	15013.1	13150.5	12550.3	11484.3	13839	12151.8	-2997.6	10823.4	13821	12249.7	12150.1	15788.7	11791.6	13865.2	15198.6	10667.5	1375.24	7268
HMF001057	10290.1	12949.1	14387.9	16019.2	13490	15435.9	8561.21	13347.2	15679.8	13894.3	14212.5	12850.4	11675.1	9259.42	14179.5	11720.5	15561.3	11035.4	9870.59	12517.6	10173.3	13499.3	10919.9	16171.8	13901	15689.9	15303.1	17055.7	15716.1	14677	6892.32	8695.18	11611.4	15408.9	12747.2	14290.1	12756.9	-2195.17	12642.4	14837.5	13227.5	11048.3	10975.2	12033.7	6422.35	12420.7	10933.8	2384.87	5664
HMF001067	12752.4	13808.3	13550.2	15959.6	12294.8	15573.4	13484.6	12948	14933.5	15144.9	14635.9	13749.4	11461.2	10534.5	15219	13888.8	16056.2	15494.3	14794.5	13761.8	10832.9	14060	14350.5	15849.2	14323.4	15616.9	14075.7	16568.1	14151	16736.5	11248.7	9395.33	12304.7	14465.1	13587.2	14343.4	13361.2	-3285.73	12836.7	16122.4	16228.1	12417.9	14590.3	13943.3	7463.99	12448.2	13581.7	2352.31	10417.5
HMF001100	13364.4	13710	14116.4	15996.5	12396.6	15115.3	12058.2	12956.4	15066.9	15270.5	13637.6	12817.8	11312	9887.55	15166.5	13042.1	16069.1	15757.7	14938.9	13235	9514.24	13577.9	13520.2	16090.1	14479.9	15512.3	14488.5	16774.3	14453.2	16379.9	9644.6	8373.99	11980.7	14690.3	13268.7	13146.1	13967.2	-3486.84	12434.8	15921.6	15564.2	11713.5	13540.2	13669.8	7155.62	11737.7	13608	2008.53	9760.63
HMF001114	14110.9	14206.2	15608.6	16472.9	13776.2	15911.5	12885.7	13858.9	15520.9	15632.7	15420.5	13799.1	13549.4	12492.2	15506	14354.2	16018	14663	14215.8	14620.3	10651.4	15259.8	14096.8	16018.8	14939.6	15904.6	14814.3	16398.9	14007.3	16367.8	10620.8	10269.8	12325.3	14655.5	13413.3	14991	14440.9	-2316.92	13774.6	16091.5	15168.1	12991.4	14229.9	14606.4	9130.28	12161.9	13094.4	2373.98	5853.93
HMF001120	10003.2	11895.2	12404.1	16021.6	13186.1	15499.5	8511.44	11810.1	14379.3	13114.4	13563	12765.6	10438.3	8521.9	12997.2	12021	14825.6	11543	10277.4	13029.1	10005.5	13575.7	10933.4	15407.3	13357.2	14337.8	13426.9	15846.8	13578.4	14511.4	6961.88	7136.75	10308.8	13653.6	11600.7	12910.9	12497.2	-3612.54	11063.7	14676.2	12738.2	10744.6	10283.2	11354.1	6010.87	10411.4	8503.32	1633.43	6270.36
HMF001147	12200.1	13937.2	14315.9	16079.3	12700.1	15410.5	11468.7	12786.7	14991	14651	14125.2	13852.3	11976.5	10645.3	15259.2	12400.3	16006	15322.2	14432.2	13378.5	9891.08	14596.3	12891.8	15766.6	14088.8	15935	14018.9	16419.1	13512.8	15358.3	9151.86	9137.2	12773	15178.3	13332.7	14405.6	12585.3	-2561.81	12651.4	15213.2	14733.9	12393.3	13135.1	12932.6	8446.05	11716.2	12405.8	2121.28	8995.69
HMF001154	12980.1	13341.9	14397	15923.8	12756.3	15081.8	10531.3	13454.3	15308.3	14346.9	13634.9	13098.1	11772.8	8969.73	14296.3	12392.4	15685.1	14482.2	13340.2	13420.7	10593.8	14933.3	11998.2	16454.4	14210.1	15614.3	15053.5	16889.9	15381.7	15166.7	9143.28	8410.13	11840.1	14903.3	13553.1	14828.5	13279.7	-1224.65	13200.2	14424.8	13010.9	11822.5	10968.7	12997	6687.92	10913.4	12075	1619.92	7961.64
HMF001162	12832.3	14711.9	15045.8	16171.7	13496.8	15496.3	8756.55	13889.8	15977.1	14839.7	14328.5	13111.2	12387.1	10516.8	14995.5	11444.1	16095.6	11930.2	11005.3	12699.6	10159.9	14074.5	12240.1	16167.2	14211	16317.6	15806	16885.4	15248.1	15047.4	8067.32	8638.47	13539.7	15161.9	14471.5	14906.7	13191.4	-1372.41	12964.3	14336.7	10924.2	13038.9	12513.5	12876.6	6725.43	12319.9	9913.4	2995.11	7658.58
HMF001173	13856.4	14025	14501.1	16067.5	13648	15730.5	11401.3	13903.5	15674.6	14935.6	14167.9	14142.9	12410.2	10823.8	15406.4	12925.9	15924.3	13686.9	13030.2	13303	11148.2	13453.3	13635.9	16238.8	14456.2	15992.6	15236.1	16825.1	15213.3	16017.5	10036	9206.05	12876.7	15100.1	13849.3	14848.1	13376.3	-1975.78	13257.5	15233.3	13800.6	12473.7	13531	13883	7125.26	11852	11854.2	1962.79	9298.78
HMF001182	14418.3	13906.9	14843	16106.7	12538.2	15721.1	14200.2	12630.8	15379.6	15377.4	13968.1	13650.4	12138	10893.3	15376.5	12661.2	15938.2	16644.2	16284.3	13659.2	10391.7	14363	14762.4	16199.3	14909.8	16060.2	14313.9	16468.3	13965.5	16155.7	12107.8	9669.2	12620.8	14560.6	13345.3	15683.7	13382.4	-1514.04	13709.5	15223.6	15072.9	13090.1	14316	14253.9	7763.51	12192.1	14591.2	2134.28	8742.8
HMF001218	10315.8	12608.7	14273.2	15948.1	13508.4	15217	9339.38	13040	15070.4	13975.2	13402.2	13849.1	11253.5	8828.73	14467.3	11768.6	15882.2	13150.6	11820.5	13133.5	9624.16	13758	12173	15912	14187.9	15252	14424.1	16758.3	14634.9	14262.6	7774.8	9421.73	12145	15323.2	12595.8	13312.9	12845.4	-1491.63	12764.5	14256.2	12337.8	12359	12295.4	12098.2	7099.24	12005.6	10802	1460.95	7520.83
HMF001253	12368.3	13950.8	14459.2	15646.6	12001.4	15388.8	11995	13656.6	14148.8	15021.5	13793.1	13624.5	12632.2	11189.1	15152.5	12140.3	16213	15309.8	14004.9	12968	10571.3	14008.1	12299.5	16054.2	14136.6	15898.4	13247.3	16579.4	13814.1	15318	8722.11	9118.33	12837.9	14943.8	13866.6	14484	13460	-2163.34	12979	15142.3	14044	12394.6	12966.3	13545	8984.61	12807	11237.2	3181.97	9171.57
HMF001254	10907.7	12745.7	13313.7	15469.3	13761.3	14899	9850.79	13195.3	14725.1	13970	13024.6	12823.2	11230.2	9248.35	13726.6	9948.17	15314.6	12736.8	11740.3	12319.5	10016.6	13635.6	10706.5	16008.2	13274.8	15011.1	14008.9	16986.3	15491.6	13583.9	7551.12	8269.99	12113.5	14561.5	12596.1	14242.2	13003.6	-2622.62	11820.6	14443.2	13882.9	11837.1	11425.6	12485.6	7327.67	13316.4	11710.1	2322.45	6247.49
HMF001261	13350.8	12516.4	11188.8	15887.4	12429.9	15683.7	11557	11188.2	14129.3	14090.3	14483.9	11387.6	10466	8284.9	13411.1	12220.4	14566.3	12183.2	12030.5	12679.8	9145.74	13217.5	12132.7	14750.3	12968.3	14279.5	13145.1	15290.7	11963.3	16121.3	10314.3	6279.78	8138.2	10421.2	11725.5	13855.4	12199.4	-5003.63	10670.1	15673.7	15149.3	10708.2	11989.5	13037.2	4848.31	9598.11	10721.1	1522.18	9904.68
HMF001272	13507.4	14248.6	14963.7	16044.7	13761.8	15982.5	13059.9	12471.4	14468.9	15624.6	14658.3	14146.8	13128.3	12230	15449.6	13282.3	16135.1	15710.4	15185.3	14331.2	12529.1	14756.5	14627.4	15853.5	14582.5	15640.4	13250.3	16369	13757.2	16502.6	10262.4	9447.15	12466.3	14538.9	13288.3	14545.2	14065.5	-2608.37	13142	15750.3	15321.6	12276.5	14575.1	14093.6	8738.27	11943.6	13271.7	2675.47	7607.11
HMF001272	12686.5	13623	15087.4	16053.5	13372	15649.5	11847.4	12485	14918	15353	14439	13492.4	13084.6	12518.9	15296.6	13886.7	16094.2	14859.7	14147.5	14154.2	12559.4	14150.2	13811.8	15796	14525.2	15459.1	14077.4	16569.2	14411.1	16435.9	8944.98	9512.77	12549.8	14488.7	12867.4	13985.1	14034.5	-3341.81	12741.3	16083.1	15737.3	12019.6	13979.3	13669.2	8538.09	12285.5	13314.3	2539.69	3081.52
HMF001308	13095.9	15493.5	12700.5	15785.4	13103.1	15864.4	9830.86	12658.7	13880.2	14468.1	13748.5	12511.4	11362.4	9100.62	14998.5	12740.4	15684.7	13096.8	11668.2	13504	8294.48	14696.8	13507.9	16069.3	13583.3	15730.6	12566.7	16457.5	14034.9	16671.2	8985.28	7729.56	11846.8	12997.7	14595.4	12432.6	13187.1	-3329.11	12552.2	15881.3	15413.4	11968.7	14162.7	12812.6	5431.43	10719.9	10250.9	934.498	9171.28
HMF001324	13106.8	12550.6	13676.5	16198.1	12080.9	14708.9	11234	12539.2	14997.6	14205.3	13046	12470.2	10688.4	8826.63	14107.3	11175.1	15786.3	15046.8	14230.8	12375.9	10050.9	14103.7	11899.1	15531.1	13968.9	15222.2	14092.3	16220.6	13859.4	14934.7	9587.98	7371.14	11245.2	13568.7	12036.6	14380.9	12467	-2311.13	12185.9	14497.1	11985.5	11366.4	10100.9	13252.9	6877.57	11238.3	11673.2	2165.27	8077.07
HMF001353	13669.5	14154.8	14041.9	15884.6	13210.7	15066.8	13756.8	13241.6	14667.7	15336.4	14467.6	13985.7	11981.9	10639.5	15166.4	12825.9	16360.3	16366	15741.5	13064.2	10457	13594.8	13428.8	15894.1	14633.4	16018.8	13619.4	16578.1	13721.8	15958.8	11276	9448.13	12745.7	15667.7	13871.6	15708.3	13683.9	-2592.07	13221.6	15813.6	15870.7	12705.3	13052.7	14275.3	8395.03	12247.6	13480.7	3051.68	9884.92
HMF001368	13136.1	13559.3	13186.1	15936.9	13064.7	15493.3	13089.8	11898.5	13776.7	14957.8	13175.1	13731.8	11948	10498.6	15107	15021.1	15768.9	15466	14922.7	13685.8	10452.9	13645.6	13021.8	15710.1	14080.9	15417.3	12144.1	16026	11521.5	15692.1	10311.4	8643.08	12482.7	14224.7	12756.1	14442.9	12935.9	-3652.91	11893	15545.9	14706.4	12124.6	12617	13815.4	8033.49	11184.3	13017.2	1567.2	8727.85
HMF001387	11606	13525.8	14641.8	16018.6	12817.7	15242	10408.7	13363.9	14986.1	14636	13977.1	13824.7	11648	10410.9	14563.5	13148.8	15786.4	12217.4	10900.5	13209.8	10302.7	13647.8	11181.9	16169.8	13762.4	15494.2	14761.5	16811.4	15163.6	15393.6	7706.69	8422.13	12691	15024.9	13222.8	14822.1	13286.5	-1706.84	13629.3	15336.2	14418.6	11829.5	11736.6	12981.9	8095.3	12690.6	10230.9	3828.53	7437.75
HMF001414	11821.1	12927.9	13626.3	16165.9	14366.5	15955.1	9319.66	11564	14790.9	13958.1	14350	10960.8	13358.6	12739.1	14142.2	12564.7	15147.8	10695	10725.8	14269.1	11680.6	14623.1	10307.4	15008.7	13611.3	14235.1	13585.3	15889.6	12466.6	16143.9	7770.66	7575.73	10578.1	10544.7	12691.2	12164.1	14119.3	-4775.95	11189.5	15965.5	15533	10792.2	10353.5	12993.7	6876.15	10791.5	9691.31	1676.79	2213.09
HMF001441	12513.9	13249.1	14729	15731.9	13052.6	15477.2	11401.6	13748.6	14815.5	15095.9	13417.1	13081.7	11750.6	10121.6	14836.4	11680	16142.2	14564.7	13401.7	12670.9	10823.9	14006.7	13031.3	16033.2	13879.9	15714.3	14244.1	16808	14739.7	15651.7	9693.81	7891.61	12155.9	15064.4	13445.1	13255.2	13190.6	-2001.38	12566.8	14568.2	13976.8	12239.1	12879.7	13499.3	7095.42	12280.3	12261.1	2381.4	9749
HMF001445	13601.6	13819.1	13973	15915.1	11730.7	14598.1	13828.4	13232.7	14893.7	15212.8	13198.1	13792.6	11931.4	10591.5	15337.3	11762.6	15836.4	16222.9	15903.2	12969.2	10290.8	13515.2	13531.2	15766.3	14606.8	15776.7	14175.1	16559.2	14183.7	15296.7	10650.8	8605.66	12398.8	15033.9	13015.7	15783.1	13447.3	-953.112	13805.1	14758.2	12738.4	12979.4	12545.5	13801.1	8556.77	12987.8	14504.5	2115.93	9299.05
HMF001449	12625.9	13633.5	14941.3	15726.2	11780.7	14803.9	10882.1	13734.3	15235.8	14699.1	14212.5	12644.4	11976.5	10641.7	14769.6	11229.4	16226.6	12281.4	11132.7	12761.5	12271.6	14630.6	12050.7	16083.1	13727.5	15557.1	14732.7	16776.7	14749.3	15176.4	7739.95	8331.61	12586.2	14979.2	13627.1	13331.7	12966	-2728.95	12116.8	14845.7	13043.7	12881.8	12561.3	13454.4	7353.83	12260.1	10342.7	2409.95	7983.24
HMF001469	12943.5	13617	13565.5	15970.7	13337.9	15723.7	13619	12550.7	14637.3	15224.4	14155.9	14185	11922.3	10586.5	14944.1	14132.6	15810.1	16012.1	15604.4	14105.2	11362.7	13870.8	14517.4	16028.1	14367	15524.9	13642	16420.3	13716.9	16729.9	10972.3	9350.99	11453.2	14113	13262.5	15125.3	13225	-3412.3	12785.8	16198.1	16030.9	12089.3	14446.8	13792.7	7505.45	11775.3	14042.8	1940.6	9182.06
HMF001534	11756.5	13534.7	13806.3	16193.4	12289.7	15556.2	11218.4	13901.7	15708.3	14278.6	13717.6	13034.8	11231.3	10274.5	15078.2	10028.9	15826.4	15636.2	14637.4	12216.6	11878.6	14336.4	11609.5	16210.2	13844.7	15658.5	15615.9	16985.6	15240.8	14191	9161.1	8017.64	13069.4	15040	13361.4	13815	13295.2	-2754.17	12031.4	14785.6	13664.7	12262	10722.8	12613	7136.79	12914.6	12739.2	3297.85	6885.45
HMF001605	14057.2	13334.5	12561.3	16032.4	12398.4	15448.5	10114.6	11958.6	14651.3	13845.1	12961.4	11511	10250.9	8158.15	13139.2	11176.3	14716.4	13814.5	12821.2	11777.9	9473.46	13557.7	11902.5	15596.9	13387.8	14753.1	13176.7	15611.5	14079.8	14960.3	8966.11	6659.97	10199.2	11044.6	11725.7	13078.8	12355.3	-2640.85	11966.5	14607.3	12406.5	9787.68	9213.22	12454.4	4975.33	8913.79	9879.03	1617.97	7050.21
HMF001620	13294	13825	14442	15988.9	13002.6	15487.4	13923.1	13077.1	15285.3	15044.7	13910.9	14380.9	12272.9	10501	15663.6	12277.2	15864.3	16316.1	16068.8	13377.1	11300.3	13747	14314.9	15816.2	14719.5	16013.6	14758.5	16556.2	14504.6	15388.6	11960.6	10625.9	12351.7	15112.6	13100.5	15371.4	13435	-1657.87	13720.5	15378.4	14643	12716.7	13777.5	14003.7	8455.11	12415.5	14786	2734.49	9702.31
HMF001743	12334.6	13109.9	14302.6	15732	13119.8	14955.7	10233.1	13580.8	14503	14575.1	13132.2	12923.4	11585.3	9743.15	13988.6	11367	16011.4	15250.1	13761.5	13203.8	10475.8	14099.9	12157.6	16498.8	14461	15468.4	14019.2	16914.4	15613.1	14622.9	9208.4	8402.72	11506.8	15308.3	13185.9	13463.1	13876.2	-1253.52	12671.9	13925.4	12578.6	11344.3	11605.2	13051	7140.41	12008.5	11466.8	1793.16	7012.04
HMF001748	13178	12916.6	13009.4	16078.6	12922	15249.7	10879.4	12259.7	14915.2	14305.7	13587.8	12646.6	11310.2	9738.3	13928.4	12237.3	15579.9	13737.2	13383.8	13030.5	8969.58	14186.6	12542.2	15123.7	13769	14806.7	13895.9	16079.5	13849.4	15427.4	9560.01	7647.22	10167.9	13085.4	12223.5	14661.4	12412.9	-2768.19	12107.2	14875.4	12888.9	11566	12268.3	12800.1	7603.59	10764.4	11452.6	2083.68	7856.1
HMF001751	13484.9	14228.8	14914.8	16027.1	14186.2	15772.4	11670	13607.1	15574.1	15148.9	14994.9	13904	12305.3	10555.3	15242	12863.3	15954.6	14187.4	13524.7	13375.6	11508.4	14002.2	13569.3	15980.1	14626.9	15963.6	15145.4	16813.9	14778.1	16042.4	9611.77	9530.56	12890.5	15450.2	13915.2	14181.2	13694.6	-2527.03	13162.7	15689.8	15243.9	12880.1	13133.9	13876	7174.06	12111.3	12449.4	2236.73	9080.3
HMF001770	13295.6	13609.3	14497.7	16031.5	12521.7	15725.2	13151.3	13571.3	15212.1	15149.5	14338.5	14063.4	11934.4	9829.36	15424.8	13096.1	16083.9	16407.5	15725.1	13292.6	11086.3	13711.6	14029.3	16196.1	14637.1	16125.2	14752.5	16617.1	14838.6	16267.9	11384.9	9091.11	12231.5	14755.3	13175.5	15203.8	13675	-2466.53	13177.8	15644.4	15407.2	12222.2	13545.5	13866.6	7884.59	13032.9	13560.1	2501.55	8246.38
HMF001795	13000.8	13918	15099.5	16190.2	12487.1	15257.5	9932.7	12750.4	15921	14935.4	15908.6	13997.7	13025.3	11429.9	15443.3	15966.3	16065.3	14334.8	13386.4	13698.9	11171.4	14522.8	12620.3	16030.6	14260.9	15861.7	14819.3	16845.1	14836	15754.3	9110.06	9001.09	13479	15372.7	13163.1	14943.9	13070.1	-2623.33	12906.2	15529.5	14474.3	11949.2	13004.4	12634.7	7369.6	11996.2	12139.4	3674.46	4293.56
HMF001809	11664.6	13772.5	15082.5	16297.7	13237.1	15309	11046	13646.2	15875.3	14580	13925.7	13351.7	11814.9	10038.7	14459.3	13485.4	15802.6	15506.1	14371.6	13017.5	10404.6	13745.2	12127.7	15969.9	14404.7	16147	15478.8	16603.2	14056.4	14256.7	9078.02	8406.82	13266.3	15189.2	13107.3	14662.4	12883.9	-1997.52	12467.8	14465.3	12495.8	11831.2	11789.6	12281.9	7257.78	12196.7	11911.5	2228.2	6996.34
HMF001822	13465.4	13347.9	14494	15830.6	13310.5	15170.3	11883.5	12227.1	13965.2	15041.9	14945.5	12799.3	11962.4	9958.02	14768.2	12450	15441.4	15320.1	14462.2	13102.2	9186.34	14581.9	13711.3	15365.8	14424.6	15309	12534.4	15584.3	12962.3	16007.9	10303.9	8693.22	10553.4	13121.1	12404.5	14164.6	12769.6	-2930.37	12650.9	15581.3	14393	12037	13314.8	13070.9	7861.14	11724.5	12329	1906.97	7433.45
HMF001828	13510.9	14353.2	15019	16218.8	13112.2	15891	10605.3	12939.4	15605.3	14882.5	14018	14067.4	12532.2	10868.2	15100.9	13788.3	16222.5	12601	12026	13353.4	10915	14840.1	13696	16149.4	14763.7	16207.2	14758.2	16689.2	14658.8	16653.5	9739.37	9510.72	12520.9	15466.9	13864.6	14818.2	13112.3	-2765.07	13248.9	16014	15820.5	12245.2	13566.9	13201.2	7030.45	11535	10614.7	2194.5	9906.69
HMF001846	12983.8	13312.3	13235.9	15790.3	13615.8	15845.8	12987.2	12110.7	13825.6	14986.4	14222.4	13508.2	12182.1	10581.6	15460.2	12869.6	15619.3	15276.9	15012.3	14079.3	10420.3	13888.7	13827.5	15448.5	14276.6	14990.9	12606.7	16100.3	11876.5	16189.2	10570.9	8785.71	12005.5	12879.9	12342.8	14158.5	13478.7	-3484.64	12346	15830.6	15347.4	11772.4	13343.6	14015	7439.38	11129	13801.7	1173.6	9737.85
HMF001879	11160.8	11473.6	11428.3	15053.4	12992.3	15433.7	11162	12278.5	12383.3	14041	12867.4	12170.3	12355.1	10390.4	13680.2	11133.7	15198	12333.3	11264.8	11509.5	11016.8	14050.2	10778	15262.1	12491.7	13973.5	11421.3	16272.6	13879.3	13216	7965.82	7553.52	10698.8	12624.1	11705.3	13182.5	12803.3	-2989.8	11110.4	14100.2	12729.5	12379.8	10962.8	12765.3	6215.79	12367	10378.7	595.701	6339.42
HMF001898	12541.5	13542.2	13959.4	16078.7	13444.9	15541.6	12183	13707.3	15543.1	14769.7	14095.3	13867.7	12145.2	11067.5	15027.6	13268	15946.6	14448.2	13656.4	13821.2	10595.9	13289.8	12837.6	16069.6	14378.7	15512.5	15362.8	16854.3	15678.6	16215.5	9731.73	9435.59	11818.6	14802.2	13109	14587.6	13757.6	-2946	13131.4	16077.4	15731.8	12534.4	13293.9	13274.8	7727.94	12919.6	12629.5	2697.22	7583.19
HMF001914	11885.1	12071.7	12409.4	15910.7	12452.7	14637.5	9825.48	11500.4	14122.5	13584.5	13138.7	11287.1	11090.5	8882.99	13529.9	10872.3	14521	13011.6	12506.6	11830.6	7855.01	13447.5	10857.3	15392.8	13136	14411.3	12580.8	15642.2	12706.5	14818.3	7863.64	6292.76	9131.1	11785.7	11291.1	13429.2	11748.4	-3277.44	11151.4	14428.8	12580.1	10284.5	9339.98	12351	5097.56	9686.5	10711.1	786.671	6489.38
HMF001920	14083.2	14734.6	13337	15930.7	12537.9	15791.6	13323	11947.2	14152	15210.3	14112.5	13277.5	12136.5	10645	15272	13553.5	15844	16197.2	15873.6	13759.1	11474.1	14161.5	14556	16105.5	13865	15952.9	12655.2	15997.3	12308.5	16696.4	12004.8	9502.33	11076.4	14044.9	14010.4	14955.5	13621.1	-2851.53	13040.2	15891.7	15715.6	12107.9	14210.9	14138.8	7274.82	11034.5	14067.4	1894.62	10120.1
HMF001977	12418	14164.1	14714	15800.9	12788	15579.3	12648.5	12955.1	14401.9	14953.3	14242	15069.6	12926.3	12375.7	15303.7	13138.1	15949.7	13970.4	13664.2	12870.1	10968.5	14454.9	14805.4	16137.5	14133.2	15458.6	13646.8	16699.2	14431.4	15562.7	8554.79	14218.9	13509.3	15719.1	13839.8	15160	13397.3	-1932.78	13522.9	15455.6	15551	12598.4	15953.3	13455.6	12343.3	15234.9	11621.6	1390.9	8046.49
HMF001978	12294.6	12969.5	13691.2	15705.9	12326	15738.1	13004.6	12953.7	14042.5	14784.6	14421.6	14297.2	11943.9	10431	15640.9	12879.3	16352.5	15273.7	14221.6	12953.7	11193.3	14398.9	13115.7	15946.5	13546	15173.8	12812.6	16463.8	13161.2	15988	9572.3	9169.21	12007.1	14454.6	12902.4	14391.8	13217.6	-3367.05	12173.5	15540.6	15879.8	11969.5	13326.8	13817.1	7396.83	12045.7	12328.5	1204.15	11358.6
HMF002006	11722.3	13704.3	14797.7	16117.3	13406.1	15662.8	10976.1	13740.7	15361.4	14793	14277.6	13663.9	12230.3	11098.6	14960.5	13234.6	16027.8	14595.1	13355.7	13834.2	10463.9	14024.9	12707.3	15799.4	13926.5	15488.2	14795.7	16551	13561.2	16081.9	9131.64	9106.12	12271.9	15215	13562.9	14114.4	13630.3	-3395.27	12377.5	15772.8	15592.5	12737.2	13020.8	13079.1	9074.16	12874.5	11738.1	3157.23	6856.54
HMF002015	13286.1	13267.5	14515.6	15929.9	13803.9	15870.3	10627.1	13499	14821	14977.9	14174.1	13355.9	11818	10021.3	14704.1	12779.4	15814	13892.7	13033.8	13518.1	9699.88	14326.9	13650.3	15997.3	14199.2	15483.9	14142.4	16631.6	14804.8	16031.7	9901.99	9234.39	12131.8	14130.7	12876.6	14525.9	13290.7	-2388.74	13107.6	15496.3	14011.2	12954.8	13541.8	13590.3	7014.01	11990.7	11381.5	1730.12	8323.21
HMF002040	12970.3	13707.5	14244.6	16003.4	14243.2	15986.8	10887.4	13158.9	14851.1	15137.8	14795	13745.3	12365.4	10659.7	15332.1	13966.5	16018.5	14029.9	13243	13967.3	10390.9	13655.6	13857.6	15758	14569.9	15314.1	14041.3	16486.3	13229.6	16217.7	9008.95	10054.8	11700	14879.8	13057.9	14278	13921.6	-3222.26	12744.6	15966.8	15237.3	13688.7	13715.5	13746.3	8110.44	11788.7	11734.7	2208.84	8005.8
HMF002095	10954.6	12282.7	10181.1	15443.2	13059.6	15684.4	9314.9	9788.46	11967.6	13068.7	13936.1	10188.4	8385.33	6274.45	12029.6	12920.7	13614.6	10483.3	10133.2	11773.1	6617.9	13401.3	10885.3	13302.9	11527.9	12515	9961.67	13222.1	9341.67	16106.2	6961.55	5683.06	6963.44	9020.47	11302.5	10669.6	10698.7	-7037.4	8789.59	15827	15836	12987.3	11056.2	12138.4	5395.47	8571.04	8192.44	97.5554	10522.3
HMF002101	12001.4	13905.5	14107.1	15958.8	13109.1	15244.2	11235	13085.6	14766.2	14832.8	14384.2	14332.7	12904.8	11367.5	15128.6	13150.1	16032.7	13142.4	12663.6	13015.7	11657.2	15098.5	13630.4	16156.3	14243.8	15417.3	13959.3	16702.6	14328.1	15617.2	8861.78	12247.7	12990.2	15251	13957	14351	13369.2	-2417.17	13137.6	15554.7	15251	12367	14598.4	13359.6	10275.5	14128.1	10854.4	1590	7947.7
HMF002124	12773.2	15206.8	14058.4	16129.1	14828.4	16204.4	9485.42	12234.8	14442.1	15028.6	15052.9	12429.5	13525.6	13049.5	15036.3	15946	15298.1	12977.8	11855.9	15200	12500.2	15316.5	14013.7	15533.1	13818.8	14989	13132.1	16238.1	12367.6	17304.5	8631.88	8663.71	10578.6	13335	14426.7	13284.7	14259.6	-4490.24	12655.4	17145.7	16872.3	10631.6	15303.5	14154.1	7284.99	11242.7	11247.4	2137.63	2814.82
HMF002130	14105.4	13590.7	14946.8	15956.3	12729.6	15262.4	14111.4	13632.1	15176.8	15474.4	14167.2	13469.5	11748.3	10546.5	15366	12551.9	16216.3	16346.3	15845.2	13544.9	11552.4	14300	14119	16252	15095	16084.7	14652.7	16646.7	14296.8	15894.1	11541.3	10066.2	12444.3	15303.7	13624.1	15128.8	14093.9	-1623.48	13745.1	15368.6	15178.2	13063.6	13701.9	14110.5	8802.83	12617.4	14284	2648.09	9957.49
HMF002134	11356.5	12917.8	13072.7	15977	12312	15369.9	10876.8	13295.3	15310.9	14252.9	13084.7	13013.8	11279.8	9131.51	14367.3	11580.2	15921.3	14539	13553.6	12546.7	10047.2	14158	12071.6	15725.7	13566.5	15158.7	14881.2	16793.4	14822.2	15306.7	8065.01	8227.52	11563.1	14764.2	12380.8	13504.5	12478.9	-3005.07	12099	15104.1	13715.5	12067.8	12378.4	12992.3	7235.82	11635.7	12134.1	1605.98	8740.32
HMF002142	13373.4	14702	14955.7	15976.6	13839.5	16091.7	12702.5	12362.6	13879.4	15464.4	15120.1	14421.4	12017.6	10425	15688.6	14688.3	16116.8	14719.5	14062.2	14543.3	12123.4	14274.3	13629.1	15939.7	14522.8	16163.9	12708.8	16126.3	11652.1	16918.4	11128.2	9148.87	11876.6	14302.1	13980.2	13611.4	13501.4	-3894.23	12798.4	16692.7	16578.2	11819.1	14260.8	14176.4	8782.89	11848.3	11862.7	2102.53	10899.9
HMF002153	11917.9	13694.8	15785.1	16206.9	12204.3	15344.6	11717.5	13597.8	15432.6	15035.4	13009.8	14110.3	12366.9	11680.5	15428.8	12043.8	16153.4	16118.1	15422.9	12884.9	11351.7	14345.1	14513.4	16181.6	14650	16111.7	15077.8	16688.2	14644.9	14251.7	10015.7	13674.6	13879.9	15118.3	13592.6	15012.9	12802.4	-1543.09	13113.1	14656.2	14080	13162.1	15261.5	13022.7	12374	15079	13294.2	2348.1	8736.92
HMF002175	11052.7	12778.5	14128.3	15528.5	12966.9	15327.8	12307.6	13659.5	14380.8	14271.7	13575.6	14052.7	11761.7	10414.1	14547.5	11862.1	16035.5	12860.8	11828.5	12230	11316	13128.2	11299	16134	14418.9	15590	14087.1	16860.3	14734.4	13685	8632.81	8959.9	12466.5	15733.8	13152.3	14504.5	13119.5	-1783.73	12957.6	14741.4	12943	12449.2	11557.5	12949.4	7882.1	13682.6	10945.6	2096.04	7590.97
HMF002178	11613	13146.4	14048.2	16252.4	13187.9	15332.7	9307.15	13918.7	16231.7	14268.2	14408.4	12680.8	9864.23	8414.6	14846.8	11332.2	16060.9	12470.7	10393.3	13330	10190.4	13534.5	12256	16064.6	14169.3	15528.5	16233.9	16977.7	15446.1	16135.4	7969.08	7701.39	11503.2	14392.8	13387.9	12688.4	12625.5	-2721.21	12583.9	15305.1	15295.5	11127.4	11589.5	12227.4	5337.74	12520	10038.3	3665.44	9029.78
HMF002182	13793.4	14304.9	15051.6	16222.3	12701.9	15599.5	13150.8	13153.5	15514.3	15456.6	15467.8	14510.6	12710.5	11475.9	15338.5	14029.6	15861.2	15790.2	15264.1	13543.1	10940.7	13693.2	14027.6	16103	14403.7	16093.4	14558.9	16576.1	13961.3	16282.7	11216.3	9520.65	13275.9	14808.3	13887.3	15079.7	13799.8	-2368.13	13471	15839.1	15813.9	12263.8	14037.9	14022	7922.3	12625.2	13318.1	1830.48	10532.4
HMF002188	12284.5	13386.4	14045.9	15696.6	13120.3	15212.9	11370.1	13853.8	15033.9	14324.7	13318.8	13556	12318.5	10955.4	14973	11113.9	16063.7	12133.6	10832.5	12232.6	8922.35	13185	11311.7	15904.1	13779.8	15324	14485.7	16750	14713.9	14592.1	8259	8900.02	11967.8	15127.8	13360.3	13857.3	13479.3	-2503.18	12187.2	14690.3	14344.4	13374.3	12114.3	13083.8	9303.29	12624	9630.1	2424.02	7328.82
HMF002218	13912.8	14310.1	13505.5	16162.6	13469.6	15905.7	11986.9	12478.8	14660.1	14978.2	14591.6	13285.5	11877.3	10144.2	15150.9	13524.8	15757.8	14625.8	14128.7	13817.6	11095	14602.3	13564.5	15601.5	13915.2	15442.9	13543.4	16200	12974.8	16681.6	11223.2	8035.87	10658.4	12846.7	13562.1	14077.6	13030.1	-3987.61	12153.7	16141.4	15661.1	11900.1	13691.4	13780.7	6865.74	11518.2	12628.1	1200.52	10216.8
HMF002219	13579.3	13138	14770.5	16044.5	12989	15386.5	13301.9	13158.4	15484.5	15228.8	13537.3	12911.5	12321.9	10896	15362.9	12242.8	15927.1	16539.9	15941.9	13577.5	11848.3	14163.4	13460.3	15829.2	14314.7	15902.6	15267.3	16615.1	14648.3	15644.6	10898	8357.6	12105.4	14392.7	13367.4	14802.2	14017.5	-2280.59	13045.2	15325.7	14757.5	11967.7	13222.3	13924.1	7284.42	12581.7	14380	2141.39	7444.66
HMF002227	13308.5	13827.6	14206.7	16215.4	13205.8	15749	11540	12873.6	15045.6	14820.3	14194.5	13377.4	12292.2	11052.1	14914.6	12271.4	15802.5	14371.2	13719.4	13541.2	9558.3	14339.5	13330.8	15821	14377.9	15387	14201.5	16473.4	13699.7	15593.1	9095.44	8667.22	11521	14553.4	13134.5	14945.6	12877.3	-2423.13	12435.5	14858.6	12715.6	12176.5	12668.5	13439.6	6712.33	11463.1	12891.3	2134.9	7717.62
HMF002234	14582.6	14120.4	14238.2	15679.4	12861.8	15400.7	14719.9	12817.1	14538	15350.3	13607.7	13271.8	11742.5	10528.1	15015.9	10984	15463.4	16861.4	16659.9	13106.1	10307.4	13335.1	14796.1	15902.3	14552.1	15855.6	13562.4	16399.6	13598.9	15366.9	11892.1	9470.78	11929.6	14448	13424.5	15109.3	13763.7	-932.925	13319.6	14252.5	12801.1	12309.7	14303.2	14302	7196.55	12417.7	15637.6	1901.14	8330.54
HMF002243	14884.7	14988	15113.7	16354.3	13661	16445.8	13695.7	12955.5	15404.2	15809.9	15064.2	14358.1	12930.5	12682.6	15608.8	13092.5	15768.3	15477	15302.1	14476.7	13598.3	15444.7	15709.1	16036.6	14701.7	15802.6	14573.8	16346.4	13743.6	16678.5	12908.3	13902.8	12708.9	13867.2	14378.5	15250.4	14125.2	-2211.86	13826.2	16038.1	16358.6	12977.1	16432.2	14664.2	11394.7	14119.6	13592.4	1919.77	11509.3
HMF002254	13752.1	15220.1	14986.3	15875.5	13655.3	16068.4	11998.1	12813.4	14322.8	15334.5	14480.3	14410.7	13246.9	12582.5	15305.7	14466.3	16150.1	13393.7	12358.6	14790.1	13592.5	13789.8	13866.3	16463.1	14678.1	16206.2	13124.9	16459.4	14177.8	16815.7	11117.8	8909.2	12283.8	14248	14806.7	14721.3	14787.3	-2290.13	13474.9	15765	16002.8	11743.9	14718.9	14460.4	8264.11	12317.6	11292	2540.07	8583.18
HMF002287	12379.6	13863.2	13641.5	15728.8	13779.2	16130.2	11612.5	12734.8	13988	14775	15051.4	13678.9	11816.6	10007.1	15390.3	13698.2	16114.4	15154	13917	13543.6	9712.22	14272.2	13301.4	16077.9	13932.8	15705.1	12790.9	16405.8	13989.3	16713.8	10132.9	8146.75	11676.4	14423.1	13179.3	13879.9	12978.9	-3751.75	12369	16120.7	15840.2	11863.7	13457.8	13717.2	7631.72	12132.9	11808.5	2491.16	10251.8
HMF002314	11171.6	13555.4	13591.1	15896.6	12580.3	14869.6	10452.3	13979.5	15608.6	14135.3	13358.4	12838.8	11194.2	9683.31	14079.3	11195.7	15485	14948.9	13716.3	12124.2	9105.21	13491.8	12330.2	16030	14008.7	15974.8	15484.9	16968	15440.9	14576.9	8538.58	8675.18	12234.4	14951.7	13707.5	13830.9	12930.6	-1227.32	12650	13877.4	13554.3	11659.8	12390.7	12049.5	7593.42	12187.7	11944.3	2350.46	7867.8
HMF002321	11911.9	13509.3	13880.3	16094.7	12672.9	15758.6	11254.1	13063.3	15119.9	14739	13537.8	13424.3	11700.1	10155.1	14929.7	15702.4	16338.5	14401.5	13071.7	13588.3	9735.43	14401.3	12241.2	15651.2	13752.3	15147.8	14677.4	16571.5	14106.3	16189.8	9185.27	8241.5	11869	14056.5	13177.6	13307.8	12339	-3070.4	12553.2	15623.6	14449	12266.5	13341.4	13178.7	7602.3	11992.9	10923.7	2361.26	6507.09
HMF002328	12088.6	13100.4	14565.8	15716	12494.9	15220.8	10914.4	13549.1	14720.4	14539.4	12987.3	13170.1	11060.1	9897.77	15016.9	11234	16357.7	15199	14426.5	12253.4	10592.3	13648.3	12903.6	15970.8	14326.2	15928.8	14214.8	16617.7	14627.5	14840.3	8900.95	8658.03	12143.4	15177.7	13470.2	14265.4	13052.1	-1517.55	12833.5	14351	13685.8	12478.4	12199.5	12773	7795.89	12144.5	12840.8	2805.75	9023.14
HMF002333	13801.7	14440.8	14998	15901.1	13666.7	15675.8	12511.8	13352.1	14800.5	15559.3	15031.3	13886.3	13025.3	11744.5	15462.3	13457.6	16175.3	15856.8	15065.7	14393	11180	14397.8	14191.4	16053.2	14746.6	16111.9	14172.8	16695.1	14388.9	16179.2	10661.8	9565.8	13151.8	15115.7	13971.5	15060.7	14673.4	-2397.63	13363.4	15761.1	15179.7	13136.1	13937.2	14243	8322.46	12353.3	13382.5	1942.62	7373.39
HMF002379	13401.7	13438.3	13126	15920.1	11790.4	15567.9	12528.6	12634.1	14688.6	14855.5	13704.2	12510.3	11529.2	9870.03	14402.8	12089.9	15687	15560	15055	12647.8	9305.09	14198.9	13620.8	15846.1	13958.2	15426.2	13989.1	16614.8	13889.8	16251.5	9668.22	7703.58	11057	13862.6	12624.9	14611.9	12977.7	-3029.62	12205.3	15234.9	13652.2	11889.5	13271.5	13682	6660.38	11804.2	13528.6	2264.87	8306.46
HMF002383	14555.1	14849.1	14035.1	16300.8	13406.1	16066.6	13456.8	12527	15388.4	15119.7	14925	13772.5	11732.8	9968.01	15328.2	13300.3	16003.8	16278.1	15796.6	13761.2	10565.9	15274.4	14279.9	16133.5	14621.9	16172.2	14693.2	16339.3	12791.3	16533	11773.2	8325.46	12313.7	13457.5	14134.4	14452.2	13046.8	-3303.59	12717.2	16020.8	15486.6	12541.1	13638.1	14539.2	6071.24	11225.6	14044.1	2421.84	10730.2
HMF002383	14437.1	14918.2	13855.5	16392.9	12794	15618.4	12637	12586.9	15438.7	14687.4	14063.6	12864.5	11610.9	9564.04	14764.5	11974.7	15731.9	15709.7	15257.9	13283.1	10028.6	15033.9	13426.5	16100.4	14192.7	15870.7	14688.8	16467.6	13888.5	15339.4	10335.4	7704.59	12513.4	13645.1	13948.5	14720.4	13199	-1756.61	12862.1	14618.7	14405.3	11357.9	12716.2	13618.1	5976.11	11387	13614	2370.5	8913.46
HMF002458	14531.5	15034.2	14121.6	16170.8	13042.3	16302.4	12004.7	12543.9	14979	15237.2	14453.2	13470.1	11821	10449.8	15343.9	13977	15705.9	13798.1	13494.2	14390.2	12829.1	15217	14117.8	16000.9	14147.5	15694.3	14181.6	16374.8	13465.7	16854.7	11841.1	8539.86	10994.9	13556.6	14355.5	14226.7	13758.7	-3141.19	13041.4	16182.6	16236.9	11909.9	14221.6	14552.1	5912.48	11566.7	11961.8	2117.85	11997
HMF002503	12745.6	13584.6	14203	15778.5	13244.9	15421.7	10832.4	13396	14301.5	14710.6	13700.6	14302.7	11658.7	9734.18	14323.1	12920.7	16209.4	15262.3	13847.2	13190.8	10249.7	13710.2	12876.6	16122.7	14552.2	15856.1	12956.1	16453.7	14384.7	15964.1	8628.62	9322.91	11886.9	15254.7	13158.8	15054.1	13394.1	-2695.09	12757.3	15452.4	14925.5	11960.9	12560.3	12743.8	7910.8	11460.3	10474.6	2234.77	7203.73
HMF002506	12344	13183.9	14100.1	16227	13062.4	15390.6	10592.3	13078.5	14911.6	14595.6	13116.9	12927.2	11356.7	9065.16	13956.3	11660.1	15774.2	15088.2	14251.2	12690.5	9853.46	13720.1	12147.3	15909	14374.3	15367.8	14141.8	16425.5	14283.6	14525	9479.75	8797.36	11587.9	14454.3	12771.9	14865.9	13078	-2321.55	12364.4	14685.9	12618.6	12106.5	11060.1	12684	8181.22	12216.9	12282	2267.9	7352.2
HMF002506	11734.7	12981.1	13139.5	16088.1	12410.3	15025.4	11203.2	12857.7	14662	14251.1	12327.1	12248.1	10693.3	8459.76	13269	11099.7	15725.2	14648.3	13762.4	12438.5	10515.9	13543	11431.7	16034.2	14170.9	15116.3	13988.4	16360.2	14251.9	14068.7	8591.23	7196.91	10359.8	13784.9	12418.8	14396.3	12750.4	-2005.04	11610.2	13615.3	11527.1	11446	10469.5	12444.2	6734.34	11418.3	11539.9	2162.1	5799.84
HMF002545	12351.6	12846.5	14150.7	15489.2	12634.5	15091.2	11880.4	13613.6	14926.8	14498.1	12847.4	13756	11210.3	9645.66	14664.6	10063.5	16040.3	14923	14230.8	11873.7	10053.4	12638.1	12083.5	16132.7	14647.9	16139.7	14461.2	16871.9	14738	12866.8	9760.32	9284.52	13038.6	15446.2	13215	15569.9	13238.2	-200.637	13439.1	13639.7	11535.4	12418.6	9958.91	12417.8	7637.18	11899.8	13072.7	2549.33	7889.1
HMF002566	12588	13891.5	14723.4	16259.8	13689.8	15811.6	9713.19	12991.7	15390	14721.3	13368.9	13044.3	12228	10389	14740.7	11949.4	15697	13474.2	11958.9	13664.2	9598.3	14712.1	12590.8	15996.9	14186	15860.1	14732.8	16749.2	14813.2	15328.6	8878.01	8300.17	12252.9	14778.3	13446.2	14227.2	12858.4	-2667.39	12457.2	15124.6	13585	11862.3	12622.4	12949	7129.48	11773.9	10720	2214.82	9192.92
HMF002587	13239.1	14311.6	14839.4	15502.9	12644.6	15577.5	11398.2	12470.9	14297.3	14949.5	13805.7	13348.5	11675.4	10246.9	14563.5	14423.7	16102.5	13807	13287.8	12861.1	11025.7	13842.5	12965.7	15693.8	13983.7	15850.1	13199.3	16651.4	13697.5	16264.6	9381.94	9068.44	12163.1	15316.5	13757.7	14059.6	13726.7	-3015.12	12695.9	15711	15420.4	12197.3	13164.7	13464.6	7736.05	11026.6	11125.3	1274.28	10339.2
HMF002591	14270.5	15068.6	15725.6	16239	14387.5	16114.6	11208	13903	15344.7	15392	15466.6	14492.9	13435	11964.1	15712.7	13154.3	15988.6	14052.1	13496.5	14296.5	11690.5	14262.2	14204.4	16150.8	14985.7	16233.7	14353.4	16434.2	13795.2	15610.3	10358.9	10620.7	13422.3	16135.6	14064.7	15254.4	14335.7	-338.605	14257.6	14596.2	13985.3	13805.1	13862.5	13900.7	8726.14	12620.1	11651	2410.72	7691.76
HMF002591	12349.3	14282.2	15314.9	16337.7	13190.3	15799	9788.2	13587.9	15795.5	14424.2	14542	14142.8	12309.5	10443.9	15290.7	15537.4	15901	13502.5	13019.6	13911.1	9628.22	13596.1	13339.9	16053.8	14941.1	16198.5	15221.2	16641.5	14574.2	15402.4	9060.2	9987.43	13358.6	15399.1	13189.3	14639.2	13282	-1508.19	13377.7	14885.8	14148.9	12503.7	12892	12932.5	8178.77	12265.1	11126.5	2642.25	5577.7
HMF002603	14262.2	14253.6	14804.1	16138.5	13753.3	15824.7	13352.6	13711.3	15503	15456.3	14531.6	14285.8	12808.6	11306.9	15333.6	13166.2	15888.6	15986.6	15525.8	13646.2	11932.4	15035	14338.6	16254.3	14702.2	16060.2	14953.6	16541.1	14336.8	16287.7	11292.4	10402.1	13562	15451.7	14011.3	15180.2	13973.5	-1842.65	13837.1	15679.7	15073.3	12840.1	14285.9	13917	9051.03	12610.4	13932.3	2634.33	9383.46
HMF002603	13223.7	13199.3	12666.8	16191.1	13796.7	15698.1	11729	12548.1	14973	14673.4	14488.3	13444.5	12345.3	10175.1	14273.1	13871.1	15241.2	15238.8	14565.8	13486.4	10531.7	15012.6	13360.3	15534.1	13982.1	14811.7	14149.1	15819.4	13077.3	16394.3	10265.3	9174.04	11695.7	13652.2	12732.2	15195.3	13468.6	-3353.03	12787.5	16140.5	15227	12065.6	13302.5	13325.1	8543.5	11305.6	12122.3	2137.57	7526.83
HMF002636	12468.2	11325.4	11664.8	15785.3	11252.6	13722.7	8516.32	10864.7	13878.6	12460.3	11024.7	9929.9	9930.56	7337.68	11005.3	8681.11	13795.7	12688.7	11870.6	10768.7	7511.28	13444.6	9535.38	14528.9	12298.9	13346.1	12957.9	14915.5	12766.5	12147.2	7035.39	5250.97	8074.78	10026.4	10561.5	11564.5	11032.5	-1559.41	10694.9	12254.3	9450.92	9030.86	7959.34	10491.9	4414.84	8729.62	9061.54	1195.34	5782.59
HMF002661	12794.9	12591.9	13751.9	16102.9	13432.9	15083.8	11835.2	12964.3	15089.2	14542.6	14575.8	12975.2	11654.8	9294	14552.8	12229.3	15652.3	13120.2	12439.6	13273	7765.5	14375.7	11875.5	15362.6	13993	14851.1	14388.1	16170	13930.7	15074	8352.85	8261.01	12178.8	13425.4	12985.7	13923.1	13020.3	-3229.2	11555.8	14785	12550.4	11875.6	12381.2	12704	6948.4	11554.7	10586.3	3019.05	6666.52
HMF002681	12379.4	13438.6	13880.4	15169.4	13112.6	15041.6	10865.3	12701.1	14216.1	14127.6	13873.4	13153.7	12696	10977	14971.8	14425	15850.9	13668.6	12686.6	12649.9	10068.9	14080.7	12064.8	16178.9	14019.1	15774.1	13146.8	16861.9	15109.2	14777.9	8822.4	9248.77	12179.9	15704.5	13270.1	13829.1	12722.7	-2138.09	12968.9	15107	14517.5	11521.1	12185.7	13053	6900.78	13013.5	12254.2	1804.21	6205.15
HMF002681	11821.4	13338.3	13909.3	15016.2	12405.8	14838.4	10391.8	12947.4	14056.6	13971.3	13664.8	13410.3	12388.4	10735.1	14747.1	14071	15967.9	12609.4	11785.2	12158.5	9474.39	14066.2	11742.2	16262	14033.4	15780.2	13034.1	16923.3	15266.8	14913.3	8028.28	8876.62	12346.5	16066.7	13334.1	13904.3	12778.9	-2523.17	12554	15077.2	14532.1	11279.1	11672.3	12521.8	6511.87	13114.2	11565.3	1593.6	6544.71
HMF002683	11581.4	11921.4	12467.5	15917.5	12606	14582	11425.8	11581.6	14375.1	13788.6	13379.4	11235.6	10271.9	8258.65	13354.6	11785.6	14591.4	14600.5	14273.7	12352	9171.64	13411.3	11406.2	14571.1	12932.9	14068.8	13316.6	15704.2	13106.6	15185.6	9553.51	6144.97	9366.56	11205.3	11248.1	13531.2	12198.5	-4332.71	10537.2	14869.9	13494.5	10507.4	10066	12337.2	5813.3	10304.7	12226.8	963.208	7670.89
HMF002707	11577.5	13816.9	14527.3	16074.7	13360.8	14943.2	9746.64	14562.2	16068.1	14342.5	13523.5	14166.1	11979.3	11122.1	15088.7	11309.6	16175.7	12978.6	11392	13033.5	9912.81	12862.1	11317	16023.4	14839.9	16055.6	16160.7	16809.2	15325.4	14460.5	8435.42	10045.6	13238.3	15842.5	13990.6	14697.1	13900.2	-1155.68	13229.3	14385	14460.7	13335.3	12342.6	12497.6	8552.46	12525.6	9653.64	4126.21	7448.67
HMF002733	12319.6	13036.2	14158	15649.5	13627.9	15095.5	11889.4	12936.2	14485.7	14259.8	14220.8	13620.7	11917	9631.68	14885.5	10837	15758.9	15094.9	14114	12467.3	8653.23	13047	11925.3	15876.7	14754.8	15203.1	14247.2	16775.6	15328.2	13753.8	8854.31	9625.96	11255.2	15672.2	12162	14735.5	13919.4	-1490.3	12699.5	14189.8	10992.3	12326.9	10748.3	12535.7	7056.5	12726.2	12267.2	2440.53	6123.54
HMF002749	13607.8	13852.6	12836.5	15779.2	11755.7	15378.9	13517.7	11108	13993.6	14758.6	13284	12372.5	11008.9	8969.2	14192.1	12611.3	14871.2	16360.3	16010.7	13067.1	9981.62	13699.9	14008.7	15476.9	13845.9	15324.2	12512.7	15427.7	12077	16080.2	11234	8393.91	10654.9	12667	12471.9	15284.5	12993.7	-2811.1	12402.4	15213.5	14823.7	12309.3	13543.3	13824.8	6719.4	10955.8	13715.7	501.472	7976.81
HMF002768	12653.1	12934.6	13396.7	16251.3	13128.3	15486.9	12928.7	12757.8	15591.7	14816	14161	12431.2	10172.1	9104.15	14981.7	11370.6	15438	16280	15810.7	13487.4	8182.18	12362.5	13049.2	15971.2	14526.1	15412.8	15074.9	16688.6	13873.8	15048.8	10371.9	8204.49	11624.6	14352.7	11897.9	14529.9	13483.1	-2791.53	12345.1	15136.6	13672.1	11823.4	11692.4	12794.3	6854.55	12378.4	14675	1922.84	7613.65
HMF002773	11681.7	13011	12981.7	15349.6	12946	14466.9	9236.58	12822.7	13927.3	13381.4	13645.4	12014.6	11797.2	9547.24	12926.5	11140.9	14767.5	11799.6	11130.8	12437.7	8261.7	14893.4	11290.3	15513.9	12907.2	14446.7	13015.5	16004.6	14474	13984.1	7719.25	8374.89	11144.4	12637.4	13102.9	13931.2	12732.4	-1003.24	12097.7	13101	10165.4	11835	11949.6	11518.7	7804.55	11438.3	10011.9	1358.55	4407.72
HMF002774	11984.8	13358.9	13313	15521.1	12354.3	15944.7	11138	13016.2	12433.9	14885.9	13636.2	12996.5	12497.8	10126	15179.5	12948.8	16139.9	13827.5	12443.1	13613.1	8391.01	13795	13200.7	15591.2	13501.6	14550	11226.2	16247.8	12417.8	16254.2	9434.83	7724.42	11966.3	13806.6	12574.8	13457.9	13084.6	-2963.58	12693.7	15657.3	14780.8	11288.6	13538.1	13836.4	6792.42	11382.6	11640.8	1438.47	9568.6
HMF002791	12615.8	13169.3	13195.4	15738.7	13117.9	15155.1	11895.3	13608.9	14653.8	14514.1	12635.2	13087.1	11790.1	10460.1	14078.4	11021	15779.1	16213.2	15381	12332.3	9992.49	13910.7	12192	16018.7	14247	15486.4	14002.2	16680.5	14495	14095.2	8904.58	8410.55	11194.6	14638.9	12543	13851.5	13464.5	-1283.29	12516.6	13799.9	11673.6	11974.8	12122.2	13053.4	7485.69	11433.2	13174	1743.28	6261.84
HMF002808	13715.6	14050.4	14382.6	15951.9	12423.9	15236.4	13037.3	13410.5	15326	15118.4	13625.3	13638.1	11643.8	10271	14774.3	11143.5	16104.1	15326.8	15157.8	12817.7	10678.2	14112.3	13767.9	16087.5	14555	16075.8	14827.2	16585.9	14310.2	15301.3	10623.1	9878.96	13149.5	15219.8	13633.5	15330.4	13192.2	-1178.2	13352.2	14530.4	12507.9	12635	12982.5	13645	8093.05	12032.4	13829.4	2941.59	8880.74
HMF002815	11942.6	12907.5	15202.1	15909.5	13767	15593.2	10806.1	14007.2	15207	14824.5	13072.3	13529.9	12658.8	10776.8	14951.1	10933.7	16340.7	13839.3	12509.7	12943.2	9281.33	13360.9	12609.1	16011	14635	15659.2	15017.9	16823.7	15151.7	13738	8626.1	9050.48	12381.9	15553.6	13096	14029.2	13484.7	-1438.06	12923.2	14361.3	11849.5	12693.4	11154	12957.6	8614.05	12732	11423.8	2814.26	7552.89
HMF002849	12350.7	12863.2	14762.8	16037.5	12545.3	15166.8	11828.3	13657	15460.2	15074.8	13284.8	13373.2	11769	10649.1	15175.3	11370.4	16159.1	15900.3	14837.4	12300.6	8770.39	13083.9	11983.4	15775.1	14356.4	15730.8	14747.5	16788.9	15015.7	14474.3	9181.29	8623.3	12412.4	15183.4	12872.9	14626.4	12394.6	-1525.44	12827.9	14353.4	12637.6	13031.4	11690.9	13054.2	8691.7	12276	13131.3	2921.41	8009.94
HMF002856	12404.4	14574.1	15435.9	16173.9	13218.6	15494.9	10223.5	14306.6	16055.5	14804	14126.5	13884.2	13108.7	12578.4	15273.6	12341.8	15930.3	13298.2	12018.7	13786.9	10948.6	14243.1	11912.2	16084.1	14586.4	16250.9	16087.2	16770.5	15400.1	15302	8580.44	9443.2	13766.6	15326.3	14277.5	14223.6	14185.4	-1590.36	13365.3	14955.7	13655.9	12880.4	12216.2	12703.1	8348.83	12780.6	10631.8	3706.01	4651.69
HMF002866	13291.1	12578.6	13312.6	16029.2	12027.6	15030.7	10693.2	11737.3	14486.1	14116.7	13789.6	11725.1	10852.5	8733.88	13502.5	12965.9	15014.1	13645.6	13036.5	12209.3	8604.12	14065.7	11606.5	15245	13836.4	14677	12894.3	15825.9	12901.2	15787.7	8614.36	7160	9846.13	12536.9	11842.2	14901.6	12995	-3074.58	12256.2	15330.8	14440.7	10813.7	11282.3	13045.5	6247.44	10558.5	10727.9	1207.67	6442.85
HMF002868	12424.9	13608.2	13921.1	15949.2	13114.3	15531.8	12659.6	13313.6	14336.3	14785.5	14037.4	13958.2	12720.2	11222.6	15311.8	14244.2	16063.3	14244.8	13115.8	13478.9	11071.7	14151.5	12614	16008.3	13826.8	15205	13410.5	16644.7	14242.1	15475.3	8386.37	9338.27	12110.6	15399.8	13606.1	14798.9	13235.8	-2615.73	12934.8	15550.5	15189.5	12530.9	12903.6	13558.7	8883.58	13395.4	10708.8	2835.43	6104.86
HMF002879	12382.9	14973.1	14126.3	15833.5	13299.8	16041.2	9704.83	13045.7	15105.8	14274.6	14288.7	13790.7	11707.1	9695.66	15221.4	12962.8	16139.9	10795.3	9585.95	13560.4	9834.07	14603.5	11803.7	16223.4	14453	15881.8	14352.8	16450.6	13524.8	16349	7749.95	8244.72	12280.2	13760.6	14809.3	13018.2	12955.5	-3402.65	12553.1	15955.7	15951.1	10843.1	12219.3	12714.1	7138.3	11247.9	7751.32	3041.72	9273.3
HMF002936	11813.6	12457.9	14135.4	16331.2	12781.1	15203	10950.8	12936.3	15590.7	14696.1	13861.6	12587.6	11409.5	10063	14791.4	10864.4	15733.5	13669.6	12685	12739.2	10715.1	13813.8	11716.8	15441.9	14178.1	15231.5	15028.2	16486.8	13914.3	14574.1	8685.44	8244.25	11920.7	14503.4	12633.7	13753.1	12396.9	-2530.57	12092.8	14623.4	13120.5	11657.2	11750.4	12826.9	7452.5	11033.4	10682.4	3118.26	7060.5
HMF002956	13319.6	13881	14782.5	15977.5	13634.7	15444.8	10745.8	12862.4	14643	15035.7	13963.5	13353.5	12855.6	11352.4	15115.3	12907.2	16329.4	13002.4	12245.5	13557.4	11134.5	14487.8	12917.7	15921.6	14582	15538.1	13695.6	16442.9	13831.6	16009.2	9142.74	9027.87	12156.8	14457.1	13300.8	13946.4	13732.5	-3188.53	12752.2	15940.7	14619.5	13293.9	12880.6	13697.1	8336.12	11786.9	11021.1	2983.44	7043.56
HMF002969	10737.1	12239.7	14881	15405.4	12784.6	15052	10364.4	13070.4	14061	13883.9	12750.4	12903	12260	10441.3	14718.7	11353.4	15661	12034	10909.1	12664	10065.2	13492.2	11374.7	15836.3	13165.4	15044.1	13140.4	16683.6	14538.2	14340.2	6492.38	8395.54	11108.9	13708.3	12370.5	12137.7	13181.6	-3245.43	11222.8	14468.2	12800.5	11504.2	11606.9	12401.5	8204.83	13358.3	9545	1557.04	6589.14
HMF002996	12628.5	13502.1	14221.3	16325.9	13517.8	15896.7	10362.6	12914.3	15362.4	14714.4	14904.7	13980.2	12960	11063.6	15135.6	14923.9	15544.6	13626.6	12375.2	13941.2	11811.7	13220.9	14029.1	15513.1	14033.7	15357.3	14785.1	16317	14044.6	15821.7	9027.74	9281.08	11880.8	13993.9	12773.7	14136.4	13401.4	-3011.93	12437.2	15449.1	15182.2	13338.8	13664.7	13809.8	7434.69	12002.6	10029.4	2364.42	7289.04
HMF002997	11574.3	11160.3	12241.9	15966.8	12389.2	15063	9924.86	11497.5	13674.9	13672	13381.2	12134.4	10398.7	8556.05	12877.2	12091.2	15227.6	13085.9	11622.3	11786.1	7938.84	13661.5	11431.3	14804.7	13182.1	14022.1	12117.9	15468.2	11727.9	14860.7	8689.18	5998.95	10164.8	11985.1	10110.4	13430.9	11237.7	-3540.44	11228.7	14769.1	12870.8	12862.1	10773.1	12113.5	6047.57	10033	10057.3	464.255	6748.33
HMF003079	12401.7	13143.4	14544.4	15562.5	13172.6	15038.3	10798.1	13589.3	14834.1	14817.1	14297.5	14072.8	12717.6	10904.9	14835.9	11904.3	15778.5	12960.7	12326.3	12637.4	12142.3	13771.9	11888.9	15571.1	13589.4	15084.6	14148	16564.5	14676.4	13993.5	8386.82	10187	13106.7	14835.9	12630	13915.6	13186.9	-1806.83	12751.2	14558	13442.3	12879.6	12188.3	13650.1	9512.04	12867	10462.3	3194.74	8771.52
HMF003093	10969.3	13821.1	13621.2	16033.9	15279.3	15545.3	8052.67	12731.4	14656.3	14352.8	15036.4	13182.5	13328.7	12895.8	14545.7	15567.4	15788.6	12176.4	11309.6	14406.4	11650.7	14653.3	10866.2	15433.1	14046.3	14561.3	13813.1	16443	12252.7	15762.7	7433.32	8555.79	12750.6	13900.7	12662.3	12727.1	14785.3	-3951.35	12001.3	15952.7	15128.1	11622.2	11182.8	13073.6	9137.38	11531.7	10860.8	1804.17	1565.92
HMF003094	12712.3	12958.7	15083.9	15821.8	12458.5	15520.3	12639.4	12426.8	14371.1	14900.6	14232.8	14199.2	12091.8	10840.4	15172.4	15524.3	16148.2	15578.1	15069.4	13500.8	10932.1	14047.8	13317.6	16025.8	14538.9	15977.6	13275.9	16338.9	12987.5	15600.8	9799.35	9606.16	12480	15668.2	12556.9	14928.6	12880	-2737.28	12645.1	15382.4	14647.8	12680.2	12385.3	13212.4	7523.71	11591.9	13507.8	2060.62	7140.19
HMF003109	14280.4	14892.1	15585.2	16479	14248.4	16144.9	11342.1	13410.5	15675.7	15516.9	15263.6	14238.7	13714.8	12652.2	15168	14015.6	15743.7	12473.7	12103.4	15027.4	12043.5	14818.7	14163.1	16298.7	14900	16115.7	15227	16714.4	15412	16610.4	10870.7	9870.03	12999.5	14604.2	14222.7	14966.8	14479.3	-1960.45	13771.2	15731.7	15176.9	11949.6	14506.4	14871.9	7790.5	11710.4	11870.8	1732.6	5492.14
HMF003112	13288.9	14152	14106.1	16088.6	12648	15727.2	11597.2	13104.8	15013.1	15088.8	14396.1	13673.1	12226.4	10491.1	15333.7	13396.5	16181.9	13082.7	12141.6	13689.2	10991.6	14437	13237	15961.4	14245	15722	14269.6	16503.9	14467	16351.3	10153.7	9614.25	12166.5	14925.7	13024.1	13840.1	13985.4	-3265.73	12647.9	15913.7	15574.4	12682.7	13833.2	13727.2	7839.85	12151.6	10456.8	2734.88	9028.39
HMF003121	12636.5	13930.2	13956	15461.9	12511.7	14912.2	12396.4	12641.8	13801.1	14716.7	14067.6	14468.7	12367.5	10623.3	14771.9	12974.8	15699	15207.1	14475.9	13494.4	10307.6	13707.2	14591.2	15831.3	13896.7	15589.5	12618.8	16563.4	14519.9	15980.3	9892.1	10928.5	12765	14549.7	13041.1	16255.3	14499.3	-2734.15	12966.2	15700.4	15326.2	12899.8	14098.3	13435.6	8650.05	13137.4	13318.2	1459.99	8663.38
HMF003124	14903.8	14404.9	14254	16116.8	13224.9	15630.9	11543.5	13720.3	15831.5	14644.1	13443	12953.4	11065.4	9971.6	14986.1	11412.6	16325.6	14522.7	13228.4	12994.3	11914.5	13468.7	13202	16508.9	14166	16165.6	15761.9	16971.9	15721.9	16197.6	11784.8	8075.87	13150.8	14840	14449.5	14416.3	12796	-1897.66	13266.7	15164.4	14883.8	11987.9	12338.5	13979.1	6363.9	11895.4	11905.7	2754.95	10903.5
HMF003162	13692.1	12992.6	14147	15612.1	12435.4	15368.1	14393.1	12264.8	13820.9	15306.3	13348.7	13307.1	11321.7	10046.9	15079	11809.5	15748.5	16307.9	16100.9	13485	10175	13878.5	14218.4	15831.8	14230.4	15457.8	12596.4	16484.5	12830.1	15679.9	11103.2	9349.55	12227.8	14405.8	12424.2	15752.4	13822.1	-2313.29	13048.2	15361.5	13825.7	12422.7	13125.5	13989	7414.99	12076.1	15238.7	1249.28	9623.83
HMF003171	12950.5	13081.9	14759.3	15806.1	12921.6	15880.9	10994.6	13234.8	14744.2	14720.7	14042.1	13540.9	13291.8	10991.9	15347.1	11846.8	16170.7	14165.1	13060.5	12489.6	10900.6	14978.1	12700.2	16158.7	14347.8	15884.6	14331.3	16754.8	14960.2	14548.2	8357.27	9978.98	12963.5	15604.5	13432.5	13896.6	13140.6	-1670.89	12957.2	14628.1	11793.9	12864	12545.6	12960.2	8947.87	12644.3	11030.6	2791.75	8405.32
HMF003176	11414.3	13318.5	14087.5	15772.8	12868	15949.3	11374.4	13674.2	14499.3	14316.5	13582.8	13558.8	12120.8	10061.6	14648.9	11531.2	15868.4	12529.9	11642.3	12454.6	12238	13193.7	11630.8	16270.9	13865.6	15671.9	13812.8	16826.6	14919.5	14293.6	7487.04	8618.63	12467.5	15395.7	13736.4	14076.8	13060.2	-2217.83	12468.8	14686.7	13910.4	11901.9	10608.5	12677.7	6395.29	12999.7	10556.1	3637.68	6899.44
HMF003184	11630.6	13731.8	12155.4	15845.3	13323.2	15760.6	8389.15	13258.6	15120.8	13618.5	13797	12629.4	11704.2	8472.38	14157.4	11607.2	15760.1	12048.7	10894.2	11631.4	10590.4	14514.1	10769	15871.5	14011.5	15656.4	14623.7	16844.5	15263.2	14408.6	7644.43	7194.58	10988.1	14452.4	13296.7	12585	12445	-1230.83	12544.8	13775.7	11499.3	11152.9	9657.97	12095.7	5939.56	10989	9104.1	2756.2	7033.8
HMF003196	12464.9	13758.4	14227.3	15586	12618.6	15054.9	11988.8	13728.8	14927.2	14559.9	13380.9	13346.1	12363.6	10408	15335.2	12153.8	16103.1	13815.3	12914.6	12695.4	9032.74	14205.8	12267.2	15963.9	13998.2	15751.9	14390.2	16724.5	14999.9	15401.5	8901.61	8314.14	12301.6	15486.4	13907.9	13843.6	13557.9	-2031.63	12984	15015.7	13509.8	12269.8	12778.9	13533	8207.23	12278.6	11248.4	2156.91	9961.45
HMF003212	9882.96	12534.2	13682	16248.5	12957.6	14781	9118.17	13866	16321.6	13525.8	13517.3	12992.7	9833.23	9417.49	14476	9570.89	15634	12777	11871.6	12039.3	9617.55	12578.3	10151.5	16237	14213.6	15763.4	16331.8	17148.6	15932.1	12788.9	7267.52	8109.14	12362.8	15510.3	12877.5	14109.1	12638.5	-1557.5	12548.2	14105.7	11468.4	12078.6	8319.76	11379.6	5071.88	13464.3	12094.8	4588.27	5721.41
HMF003254	8129.18	11608.6	12850.3	16174.9	12938.5	14912.2	7077.68	13622.5	16341.9	13393.9	10644.7	12031	10695.5	9606.51	13881.2	10641.3	15373.1	10144.4	10154.4	12848.6	8105.59	13213.7	9214.45	15498.2	13714.3	15192.1	16361.3	16852.2	14492.1	13531.1	6016.74	6967.69	10679.5	14070.2	12527.9	12616.1	11910.4	-2632.56	12135.2	14767.7	12806	11127.9	6191.75	10160.1	7220.01	12246.8	10016.2	6650.38	4256.87
HMF003258	11153.8	13067.7	12815.6	15885	13609.3	14926.1	9907.22	12353	15098.8	13701.9	14530	12792.8	11700.1	10124.7	13001.3	12786.2	14209.9	12763.7	12107	13394.4	11068.3	14225.4	11267.6	14918.1	12912.1	13915.6	14611.7	15939.7	13646.7	15461.6	7744.07	8688.06	9776.27	12903.6	12332.3	12930.9	12488.5	-3500.76	11816.8	15317.5	15075	11331.2	11592.3	11893.4	6760.79	11326.6	10319.1	1399.11	5590.63
HMF003261	12200.7	13996.3	13009.5	16036.1	13939	15650.8	10440.5	12284.3	13623.7	14126.5	14071.2	12494.5	12102.8	10197.4	14496	12481.3	15369.3	13122.7	11844.3	12924.6	11482.1	14717.1	12168.2	15574.8	13350.7	14993.3	11952.8	15295	12054.8	15492.3	9267.12	7294.36	10289.4	11452.8	12958.7	13216.8	13072.1	-3236.22	11597.5	14833.8	14507.7	11151.8	12908.6	12817.6	7495.71	10334.4	8937.39	2785	7578.36
HMF003281	12863.9	13953.9	14170.3	15930.3	12881.1	15292.6	12814.9	12710.1	14398.5	14730	13790.9	13484.7	11347	9911.21	14856.9	12481.4	15683.2	16562.5	16031.8	13637.1	10510.7	13697.7	13157.7	15722.3	14312.1	15820.9	13295	16130.9	12627.8	15299	10698.9	8655.38	11791.6	14027.1	13300.7	14400.5	13333.6	-2579.6	12436.2	15015.8	14257.5	12042.2	12626.5	13241.4	6996.12	11377.8	14028.7	1960.86	8742.13
HMF003330	13152.6	13794.4	14629.5	15998.4	11050.8	15349.9	11302.5	13608.6	15874.1	14508.4	13004.1	13208.1	11112.9	10075.9	15134	10712	16277.8	13394.4	13689.6	12614.7	10435.1	14551.1	12765.9	16062.1	14567.7	16125.3	15758.3	16772.5	15310.5	14893.2	9589.37	8447.4	13230.9	14578.2	13212.6	14125.9	11864.5	-2000.96	12874.3	14875.3	12638.1	12951.1	11692.5	12871.4	8045.22	12641.6	12057.2	3259.76	8852.03
HMF003350	11428.6	11832.1	12888.5	15920.3	12401.3	14521.8	9087.29	11191.5	13724.7	13470.7	13645.5	11984.2	10217.4	7483.04	12167.4	12922.1	14506.1	14336.2	13431.6	12293.4	7793.04	14182	10568.8	14871.5	12844.5	13718.9	12467.1	15680.2	13025.7	15293.9	7928.26	6561.4	8932.61	11898.1	10922.2	13941.5	11836.1	-4435.44	10726.9	15162.3	14343.4	9646.3	9287.33	11866.6	6775.19	9588.85	10507.9	1134.49	5970.78
HMF003416	14027	13232.9	11890.6	15827.8	11054.4	14091	11917.2	11050.4	14801.4	14253	14353.7	11522.5	12481.6	12116.7	14947.6	8878.52	15201.4	14962.4	14932.7	13165.2	10089.7	11969.3	10577.4	14752.1	14105	14819.8	14016.2	15827.4	13067.7	12635.2	10286.7	6921.99	10662	11920.9	12442.9	12532.8	13284.1	-1870.03	11658.8	13528.8	12099.1	10639.4	6756.72	12686.5	6478.86	10722.6	12740.9	456.519	5900.52
HMF003421	12083.1	12952.4	13884.2	15737.4	13436.5	15272.6	11245.9	12855.2	14671.5	14868.4	12774.3	13394.4	11312.6	9691.99	14336.3	12257.2	15409.9	15280.8	14228.4	12567.4	10878.3	13689.1	12744.1	15701	14107.1	15345.7	13655.1	16532.5	14395.2	15567.1	9261.88	8161.88	12200.6	13817.7	12936.7	14484.7	13139.9	-2464.12	12678.6	15142.7	14463.9	11995.9	12297	13285.5	6002.63	10864.1	12109.4	1563.3	7600.06
HMF003423	10985.1	12559.1	13148.2	16034.4	13815	14795.6	9665.59	12975.8	14805.5	13846.9	12510.5	11781.5	11350.5	9119.58	13444.2	11764.7	14506.7	14501.5	13535.3	12855.1	10164	14542.3	10209.9	15214.3	13036.2	13988.8	14165.1	15898	14797.8	13737.5	8114.12	6662.27	10327.3	12232.7	11526.2	11806.1	12353.5	-2588.44	11422.7	14011.2	12859.2	10989	10552	12567.1	6913.84	11358	10371.3	2713.56	6548.12
HMF003442	12737.6	13724.3	14878.6	15798.5	13336	15739.8	11847	12866.6	14288.5	15061.3	14614.4	14456.3	12193.4	10451.9	15372.1	13429.7	16075	15762.3	15094.2	13201.6	11473.5	14711	13904.6	15989.9	14525.1	16041.3	13619.3	16493.2	14311	15987.7	10145.4	10205.5	13443.6	15787.2	13468.4	14740.5	13451.4	-2558.64	13199.2	15757.9	15197.8	12664.9	14181.8	13608.8	8593.56	12141.9	13715.7	2288.15	9388.5
HMF003495	11732.3	11924.7	12956.7	15704.7	11238.8	14018.1	12274.3	12347	14045.9	14551.3	12400.7	12793	10086.5	8683.74	14198	11359	15547.9	16369.3	15885.7	12836.1	9326.5	12582.1	13108.5	15333.2	13702.3	14923.2	13191.3	16093.9	12321.3	14415.7	10384.2	7992.82	11728.7	13932.1	12065.2	15092	13000.5	-1965.77	11611	13576.8	12961	12277	12115.5	12861.5	8115.47	11658.4	14116.4	1322.1	9076.7
HMF003583	12685.3	14209.6	14467.2	15694.5	12851.8	15624.7	10921.2	12954	14281.7	14892	13588.5	14422.1	12553.6	10992.9	15391.3	16036	16193.4	13270.4	12249.3	13976.9	11817.9	14537	13004.2	16183.7	14571.9	15713.1	12924.3	16462.4	13713.3	15509.6	9522.4	8662.85	12451.9	14920.4	13621	14103.2	13491.4	-2094.94	12895.7	14990.7	14547.4	12879.6	12210.6	13735.1	8810.22	12302.3	10993	1442.64	6045.97
HMF003607	11052.3	14137.1	13549.4	15757.8	12805.2	15072.4	9085.03	13274.5	15432.1	13957.9	12960.2	13945.9	10894.4	8843.3	14251.7	12310	15860.4	12114.6	10927.6	12063.4	9811.06	13873.7	12832.6	16269.6	14091.2	16039.7	15103.4	16958	15613.8	15778.3	7587.57	9130.96	12392	15633.2	13556.1	14540	12649.4	-2349.36	12644.9	14994.2	15538.1	11533.9	12401.9	11681.5	6942.53	11603.4	10418	930.969	8465.76
HMF003635	12544	12798.9	14749.8	15480.9	12069.4	14858.4	9337.98	13050.6	14879.6	14432.6	13541.2	12779.9	10794	9002.48	14808.5	10775.7	15870.3	14337.1	12652.9	12186.7	8789.81	13831.5	11092.5	16125.9	14026	15672.1	14550	16991.7	15817.2	14150.6	7500.17	8047.61	11615.9	15632.1	12706.3	14346	13884.7	-1702.45	12616.2	14318.6	12439.2	11403.5	10719.4	12446.5	7080.45	11729.8	10922.6	2180.69	7428.8
HMF003657	10959.6	12339.2	12981.5	15871.8	13586.8	15376.1	10324.8	12264.8	15100	13427.1	14213.3	11917.9	10585.3	9111.38	13855.1	11747.4	15224	11087.5	9651.92	12192.8	7729.13	13030.1	9889.79	15625	12303	14271.6	14780.3	16887.3	15017.4	14992.6	6793.58	6830.81	10485.3	14457.4	12376.7	12107.7	12607.4	-4342.5	10859.5	15202	13839	10856.3	11067	11267	5805.83	11267.8	10102.1	1550.13	7185.75
HMF003659	13561.8	13666.3	14191.7	16162.9	13623.1	16074.6	13270.6	12842.2	15272.6	15214.5	14646.6	13863	11595.8	10137	15308.8	13821.1	15802.9	15644.7	15267.7	13736.8	11563.3	14021.6	14332.3	15621.9	14339.6	15705.4	14719.4	16383	13577.3	16549.7	11137.1	9258.59	12674.8	13445.9	13042.6	15171.6	13894.2	-3077.86	13050.7	16128.5	15942.3	12466.4	13835	14106.2	7755.62	12526.7	13958.7	1363.53	10859.6
HMF003680	13791.1	14068.4	15718.6	16058.5	12952.2	16061.6	12247.3	13307.8	15497.6	15292.6	14311.7	14361.2	13082.1	11261.4	15649	13548.8	15954.8	15413	14776.8	14185.7	11581	15048.8	14203.2	15851	14434.1	16163.9	14912.1	16537.5	14725.6	16341.7	11286.1	10125.6	13961.6	15332.3	13919	15288.3	13825.3	-1854.28	14025.2	15879.4	15435.4	13026.5	13909	14270.6	7945.34	12846.6	13286.1	3443.61	8717.9
HMF003714	14360.3	13474.8	13486.2	16088	13387.7	15764	11519.8	12333.1	14595	14823.6	14159.3	13012.3	12692.4	10680	14234.4	15291.2	14892.5	14970.1	14138.6	13969.9	12429.4	15009.8	13226.6	15734.4	14311.1	15143.8	13372	16115.2	14394.6	16281.1	10336.4	8129.9	10681.7	12829.3	13105.3	15053.2	13399.1	-2092.48	13144.7	15237.2	14552	11027.1	12606.4	13517.1	6944.29	11015.4	11929.9	1172.58	7085.18
HMF003718	13791	13587.8	13423.6	15872.5	13508	15978.8	13626.9	12580.3	14417.6	15165.4	14281	13587.9	11777.8	11300.6	14936.9	13341	15936.5	16015.8	15651	13952.2	11250.1	14090	14086.8	15707.7	14412.3	15580.2	13526.2	16260.1	13240.8	16433.5	11736.5	8624.8	11043.8	13991.5	13226.3	14557	13103.3	-3119.27	12833.1	15952.4	15736.6	11844.5	13805.5	14029	7322.89	11390.3	14115.1	1944.62	10557.5
HMF003740	10898.6	13528.9	11889.3	15350.2	10504.8	14539.7	9806.45	11722.3	13438.1	13348.4	12251.8	11571.9	9061.96	7020.48	14387.1	11038	14844.9	14801	13880.5	11293.6	7428.31	14371	11329.9	15261	12856.3	14409.3	12250.6	15904	12972.7	14913.3	7214.96	7279.97	9705.27	12092.6	12111.3	13549.4	11302.8	-4360.07	10279.2	14639.3	15396.8	11406.8	12295.1	11559.4	5879.62	10573.9	10444	554.895	8808.58
HMF003760	13181.1	13502.8	14796.9	15660.9	13133.8	15511.8	11888.5	13951.8	14439.3	15107	12952.7	13454.4	12721.7	11184.4	15066.8	11875	16029.4	14188	13161.2	12600.9	11215.4	14534	12711.2	16336.9	14158	16088.8	13989	16880.7	15250.1	15082.1	9069.14	9586.61	12938.3	15243.7	13764.4	14075.9	13881.9	-1174.13	13420.4	14594.6	12713.4	12342.6	12406.2	13330	7493.04	12447.4	11214.9	2699.27	8977.23
HMF003762	13798.1	13960.6	13962.4	15857.3	12563.5	15826.8	10363.1	12404.1	14443.3	15076.1	13243.6	12967.4	11900.7	10134.8	14874.6	15467.4	15790.5	13181	11864.2	13861.5	11797.5	12920.2	12972.7	16267.2	13956.2	15448.6	12964.9	16102.6	13362.4	16647.4	9727.26	7777.84	11355.6	12062.7	13216.1	13093.5	13692.8	-1765.21	14076.8	15842	15542.1	10602.9	13265.3	13308.1	5375.26	10429.6	9088.13	2085.77	7595.1
HMF003806	12332.5	13513.2	13044.1	15616.5	12489.6	15233.1	11650.2	11800.8	13139.5	14320.2	13472.7	12560.9	11683.6	9994.98	14311.7	12581.4	15713.3	13652.1	12551.7	12757	9859.42	14075.5	11384	15306.6	13304.5	14838	11532.6	15514.8	12121.6	15711.9	8890.65	7704.29	10042.8	11963.1	12844.1	13397	12600.9	-4349.92	10917.5	15267.5	15258.6	11243.5	12917	13450.5	8157.14	10830.1	8939.41	2458.51	8884.27
HMF003852	13457.5	13884.3	15329.6	16209.5	14028.3	15942.8	9997.27	13467.6	15785.1	14941.4	14731	14365.9	12717.1	10644.2	15256	13082.9	16196.2	13142.4	12558	13804.3	10590.7	14158.5	13262.7	16280.3	14769.7	15905	15374.9	16695.6	14822	15857.3	9804.66	9799.94	13948.8	15443.1	13825.6	14463.9	13233.2	-1667.2	13737.7	15404.9	14258.6	12861.9	13277.1	13554.5	8379.67	12009.9	11376.9	3500.46	8277.5
HMF003856	11065.7	10537.2	10512.2	15088.6	10309.9	13616.2	11705.4	9982.41	12786.3	12597.8	11493.2	9920.33	8818.59	6668.46	12247.8	9170.8	13104.2	16345.6	15796.7	10311.8	6132.82	11698.3	10131.1	13355	11887.3	12775.8	11322.4	13628.5	10580.8	13132.5	9014.49	5423.18	8096.71	9686.39	9443.49	12287.2	10074.1	-4727.56	9019.72	13747.3	10860.8	9102.97	7982.41	11776.7	5911.31	9085.74	12528.8	1164.93	6944.05
HMF003864	12499.7	13046.4	15019.2	15779.3	12563.9	15372.8	10258.6	13042.1	14516.7	14825.9	13251.1	13241.5	11798.5	10394	15111.1	14782.8	16422.9	12980	12252.9	12791.7	10762.6	14238.4	12094.2	15841	14331.1	15396.3	13716.2	16719.8	14565.3	15131.9	8912.1	8838.35	12899.5	14808.3	12743.9	12985	13083.1	-2640.08	12720.2	15360.3	13851.2	12738.4	11627.2	13377.3	7034.67	11554.8	10761.3	2725.31	8963.83
HMF003886	13687.1	13971.2	14004.6	16117	12830.9	15852.2	11290.8	12924.6	15296.8	14594.7	13956.3	13236	12793.9	11057.2	15598.9	12785.5	16055.8	13760.3	13019.7	13662.8	10476.2	13927.3	13273	15764.3	14255.7	15707.7	14392.1	16218.2	12848.6	16009.7	10556.3	8017.27	11723.1	13645.6	13768.7	14465.1	13373.2	-3419.86	12326.3	15746.2	14966.9	12160.3	12835.9	14310.8	7468.9	11425.5	11204.6	2042.98	10965.7
HMF003894	14020.2	14126.3	13718.3	15894.3	12693.5	15482.6	13947.3	12981.8	14911.8	15373.9	13802.6	13569.7	11543.2	10327.7	15340.6	11867.1	15986.3	16887.5	16568	13235.4	10440.4	13777.2	14359.9	15847.8	14520	15786.2	14055.7	16478.1	13788.2	15951.8	11867.1	9209.71	11661.4	14230.8	13191.1	14655.1	13525.4	-2279.61	13017.2	15296.9	14814.9	12474.5	13602.3	14013.4	7361.36	11805.8	15400.3	2375.57	8887.93
HMF003922	12568.3	13943.7	13846.4	16193.9	13230.7	15729.5	11458.2	13072.4	15619.8	14756	14657.3	13263.9	12344.5	11109.5	14809	12279	15936.6	14310.4	13021.6	13065.4	9928.48	14233.1	12179.1	15762.4	14076.9	15445.4	15100	16633	14149.6	15248.2	9443.23	8264.3	11744.9	14710.6	13230.6	13215.8	12902.4	-2483.79	12836.2	15320	14263.3	12587.7	12239.7	13034.8	8012.83	12204.3	11355.5	3687.77	8343.21
HMF003924	14275.2	13773.4	14878.1	16210.4	12762.1	15702.1	12931.7	13660.3	15432.7	15208.4	14019.4	14083.2	12153.3	10829.9	15531.8	12381.5	16373.5	15560.5	14901.4	13331	11811.8	14320.4	14616.7	16189	14442.5	15996.5	14984.6	16584.1	14909.5	16404.6	11278.3	9630.03	12955.2	14970.8	13504.6	14559.3	13098.7	-2469.6	13271.6	15741.2	15501.9	12696.1	14506.8	13935.9	7595.16	12282.9	12849.7	3081.54	9717.13
HMF003926	14648.7	14816.7	14623.6	16397.5	13158.1	16376.6	13376.2	13287.7	15769.9	15466.8	15024.1	13341.7	12740.9	11070.1	15404.6	13238.1	15900	14929.5	14687.2	13865.9	11999.1	13796.2	14921.8	16479.7	14692.8	16211	15436.3	16729.9	14838.2	16685.7	12534.9	9156.2	11797.5	13616.3	14048.1	15075.1	13420.1	-2057.91	13726.5	15784.5	15358.7	11216.5	14262.1	14714.4	6879.78	11412.5	13361.4	2169.02	10591.9
HMF003943	12537.9	13540.4	12861.8	15891.8	11613.8	14564.8	11191.2	13227.3	14783.3	14150.7	13120.7	12964	11799.7	10128.5	15195.8	10778.1	15686.9	13899.9	12887.7	12349.5	10193.6	12873.7	11178.6	16026.5	14103.3	15195.8	14005.7	16147.8	12798.5	13708.8	8576.98	7859.17	11845.7	14222.4	12613.8	13310.9	13195.7	-1658.59	12664.7	14323.3	13484.1	12290.6	11122.9	12349.6	6816.06	11023.4	10027.5	2312.25	7595.4
HMF003967	12761.8	13756.1	15172.4	15923.1	12875.7	15674.2	10983	13214.6	14650	15138.5	14027.1	13364.7	12789.8	11333.2	15269.8	13534.9	16122.8	14007.4	12811.1	14224.9	10235.1	14449.3	13311.8	15897.3	14540.6	15792.2	13877.7	16709.5	14141.3	16211.7	8762.45	9400.69	12845.5	14935.1	13437.7	14949.7	13961	-2896.27	12927.1	15823.4	14809.2	12826.7	13466.3	13853.8	7499.4	12353.3	12288.1	2669.64	7435.45
HMF004011	13281.5	14722.8	14908.3	16150.7	13522.4	15911.8	12532.8	13540.3	15314.7	14877.6	14909.6	13829.4	12359.4	10732.9	15431	13031.4	16399.2	12426.1	11482.2	13614.3	10152.2	14338.1	13440	15975.9	14241.2	16049.7	14789	16564.1	13716.5	16416.8	9857.83	9651.76	12750.4	15066.6	14408.9	14167	13221.4	-2559.59	13328.1	15887.7	15318	13212	13877.8	14031.2	8261.35	12258.2	10751.2	2234.75	9394.24
HMF004080	13239.8	14189.6	14601.1	15928.5	12690.5	15777.3	13231.8	12517.9	14379.1	15125.6	13866.2	13417	11937.4	10366.9	15351.5	13876.2	15764.2	14856.7	14404.2	13819.6	10682.6	14118.7	13965	15786.8	13910.5	15777.6	13237.6	16231	12869.4	16747.3	10619.2	8903.83	11678	13739.1	13435.5	14512.9	13286.9	-4236.88	12049.9	16286.8	16019.6	12130.4	14334.8	13866.5	7587.72	11988.9	12387.8	1722.74	10095.8
HMF004088	13366.4	14071.1	13689.5	16366.6	12492.7	16028.9	11301.6	13621	16020.8	14677.5	14133.5	12911.7	10863.7	8952.25	14990.1	12628.8	15660	13141.2	12460	13569	9926.99	14401.1	13353.8	16142.2	14428.1	15555.8	15805.2	16912.9	15112.8	16417.6	11045.5	8629.89	11409.6	14291	13044.6	14030.6	13274.6	-2672.17	13026.4	15698.6	15111	11064.7	12599.2	13406.8	5384.09	11210.5	12182.8	1354.98	11086.7
HMF004108	12843	13122.3	14263.3	15988	14029	15601.6	10952.2	12872.9	14802	14734.6	13536	13241.1	12350.4	10353.7	14159	14223.1	15825.9	12910.5	12411	12817.1	10326.7	14291.3	12442	15617	13968	15362.3	13464.2	16341.4	14825.1	15368.9	8437.34	8437.74	10911.6	13891.2	12856.6	13887	13005.4	-2250.76	12661.3	14912.1	13038.8	11708.6	12142.4	12845.1	8023.35	11543.1	10155.8	3041.48	6699.42
HMF004146	8950.88	12385.4	12352.2	16142.2	13242	15281.8	4555.66	13523.4	16006.5	11776.9	13389.1	11106.5	8601.93	7124.57	13259.9	9625.64	14756.3	9135.08	7714.01	12510.9	6685.41	13345.1	9285.95	15499	13461.5	14791.9	15775.7	16686.2	15448.7	14121.1	4452.17	6445.87	10022.5	12731.2	12196.7	11889.3	10244.3	-4081.56	10729.3	14810.8	14254.2	9845.56	8363.15	9833.89	5641.91	11460	6532.17	2751.49	6787.58
HMF004161	12898.2	14601.5	13324.4	16434.5	13532.1	16211	11247.2	12439.7	15329.9	15135.8	15146.1	13531.8	10942.6	9804.28	14856.6	15081.5	15396.9	14468.5	13719.5	14564.5	11295	15127.2	13619.1	15840.2	14148	15574.2	14474.7	16406.9	12791.4	17172.9	9774.82	7808.71	10497.6	13078.6	13687.2	13497.3	12737.2	-4814.4	12065	16879.4	16769.6	10820.9	14148.1	13339.2	6044.39	10957.2	12128.4	1100.42	10427.8
HMF004167	14071.8	14632.3	15046.4	16154.1	13927.4	15840.1	12160.6	13745	15961.4	15376.1	14678.1	14051	12785.8	11348.2	15391.8	12263.9	16020.7	14358.9	13423.8	13273.5	10442.9	13914.3	13352.9	16168.3	14687.4	16096	15600	16844	15288.6	15676.9	10211.6	9739.81	13508.1	15143.4	14196.5	14811.2	13359.2	-1423.25	13778.9	15202.1	14247.4	12785.5	12815	14057.8	7812.52	12818.5	11760.1	2768.22	8388.01
HMF004204	11688.2	13593	12985.1	16027	12218.8	15592.9	10702.7	12418.8	15385.3	14249	13703.2	12378	10490.2	8149.29	14815.7	11346.3	15493.2	13377.7	12600.3	12162.1	8361.81	14158	11688.1	15867.6	14038.1	15616.8	14829.3	16784.3	14909.5	15471.8	8465.77	7711.32	10668.7	14183.1	12485.1	13680.8	12295.6	-3594.37	11860.4	15454.8	14594.8	11472.6	11521.9	11938.4	5854.59	11470	11981.2	1967.21	8723.51
HMF004207	13567.7	13218.4	13659.9	15562.6	12245.7	15568.4	12687.6	13077.4	14336.2	15200.1	13458.7	12374.6	11957.1	10459.1	15522.5	11493.4	16087.8	16952.8	16380.8	12975.2	9198.72	14343.1	13362.9	15870	14735.4	15612.8	13157	16368.3	13186.6	14913.5	10910.2	7681.67	11941	14416.2	12935	14338.4	13794.8	-1514.98	12690	14205	9989.31	12686.8	12607.7	13586.7	6023.59	11197.8	13897.8	1810.1	9023.81
HMF004235	15040.2	14490.6	14099.7	15997.8	13607.5	16223.1	13330.6	12935.3	15654.5	15595.2	15119.7	14122.3	11991.9	11234.7	15720.1	13822.5	16093.2	14266.9	13936.3	13747.4	11683.9	14328.5	13819.8	16349.5	14381.2	16044.3	15063.1	16761.7	14766.5	16952.9	12336.1	8183.32	12234.2	14093.7	14275.4	14032.4	13268.8	-3101.09	13277.4	16378.5	16486.6	11528	14048.9	14485	6450.64	11890.7	12544.1	2420.39	11224.9
HMF004250	13233.9	13048.5	13861.1	15615.5	12705.3	16032.4	11624	13427.2	14102.9	15224.4	14334.8	13768.2	11588.5	9964.17	15164	11987.2	16022.2	13440.4	12927.7	12496.5	10013.2	14153.8	12506.9	15835.7	14031.8	15217.8	13287	16602.9	14304.1	15746.7	9214.59	9154.05	12605.8	14990.9	13129.2	14832.5	13291.1	-2746.09	12624.6	15370.7	14345.9	12758.8	12765.4	13828.4	9492.44	11939.4	11816.9	2854.61	8791.31
HMF004274	13275	13616.4	15014.6	16130.7	13305.9	15578.8	12853.1	13599.2	15656.1	15186.9	13607.6	13605.1	11465	10304.6	15509.2	12622.1	16146.8	15334.5	14681.2	13489.7	11099.5	14243.6	13504.3	15981.6	14792	15905.7	15334.1	16763.9	14753.9	15345.3	10233.6	9126.24	12607.8	15068.4	13327.8	14730.8	13465.9	-2022.7	13008.8	15031.5	13351.4	12920.5	13131	13912.4	8020.28	12392.9	13536.4	2708.98	8693.67
HMF004291	11255	12986.3	13400.3	16067.5	12850.2	15512.6	9977.23	12343.7	15126.5	14203.3	14086.2	13290.5	11017.8	9457.45	14588.1	12836	15876.5	12577.5	11425.6	13554.2	8780.17	14644.6	12459.9	15774	13825.2	15264.3	14392	16296.3	13020.8	15988.9	8837.42	7923.38	12056.2	13638.6	12531.5	13914	12363.1	-3773.45	12222.2	15995.6	15470.3	12573.8	12876.2	12269.7	7071.43	11355.1	8868.58	2266.52	9414.32
HMF004294	12252	13982.6	14324.2	15881.8	13362.9	16040.6	11909	13063.2	14986.5	14783.1	14124.3	13926.1	11261.1	10268.2	15029.1	14603	16151.8	13918.3	13370.6	13607.6	10268.6	13820.2	13420.8	16138.6	14529.6	16191	14539.2	16670.4	14611.6	16448.6	9643.24	8697.34	12281.8	15283.5	13605.7	14002.2	12650.1	-3767.35	12438.5	16205.9	16044.1	11557.7	13488.9	13360.1	6672.75	11580	11722.1	2247.02	9830.56
HMF004314	13559	13914.1	14217.5	16024	12895.1	15488.2	13232.2	12933.2	14961.8	15068.5	13459.2	12895.7	11683.3	10233.7	15372.6	12161.4	15958.7	15944.7	15557.2	13246.6	10135.8	14386.4	13752.1	15953.1	14290.9	16081.7	13906.9	16366.9	12780.2	15737.3	10956.2	8252.2	11588.6	13925.8	13438.3	14176.8	13433	-2249.07	13011.3	15260.3	14342.8	12041.7	13102.2	13976.4	7178.09	11879	13946.5	1813.32	9423.17
HMF004329	14518.7	13651.6	12176.5	15765.2	13862.3	16299.3	12175.4	11168.1	13535.4	14937.2	14870.9	12407.1	11515.8	9747.19	14716.1	13445.2	14979.6	11720.7	12333.8	13306.8	9830.21	13700.2	12469.9	15171	13224.7	14182.5	12163.5	15054.7	11242.1	16564.6	10958	7261.06	10572	10568.2	12823.2	13087.9	12522.7	-3929.67	12160.9	16090.5	15216.8	10676.9	12416.8	13492	6453.51	10011.1	9457.1	1537.77	10554.7
HMF004332	13493.2	14268.7	13965.9	16142.7	13510.4	16155.8	13652.3	12884.8	14980.4	15285.5	14839.1	13703	11507.8	9930.48	15414.7	13015.4	15962.3	15862.1	15407.4	14104.6	11205.3	14258	14452.5	16011.4	14336.2	15611.5	14140.6	16449.4	13092.4	16524	10979.2	9389.17	12156.6	14166.2	13393	15407.1	13662.2	-2953.13	12910.3	15863.5	15839.8	12622.9	14347.5	13888.7	8193.28	12665.8	14316.5	1803.69	9586.05
HMF004347	14164.2	13549.2	15047.8	16205.8	11824.3	15207.1	14312.3	12535.6	15528.3	15180.5	13765.4	13439.4	13643.8	12450.5	14819.6	12336.6	15954.4	13313	12720.7	12998.6	8497.83	14455.9	12098.4	16272	14257.5	16236.1	14844	16559.5	14461.6	15805.9	9079.49	8881.38	12789.8	15164.9	14589.5	14880.9	12592.6	-2270.51	12904.8	15175.3	13361.7	12144.7	11342.3	14130.6	7040.11	11779	10792.8	3459.22	7921.73
HMF004392	12746.5	12419.1	12485.7	15689.3	14070.9	14747.6	8450.69	11980.5	14188.6	13184.5	13619.3	11966.6	10856.6	8398.59	12442.2	12784.9	12472.9	11396.8	11013.7	12309.6	7440.61	13680	10885.5	14526.2	12930.1	13348.5	12981	14380.4	13873.1	15153.7	6906.33	7997.04	9182.07	11318	11251.4	13267.8	12571.9	-2568.93	11951.1	14520	14161	10395.7	9963.5	12418	4294.87	8873.19	9028.27	861.919	6178.59
[truncated: 9 more columns]

## Sheet: ED Figure 4
																			p-values								p-values
H	NES		I	NES		J	NES		K	NES		L	NES		M	control	0.6	0.8	control	0.6	0.8		N	control	60%	80%	control	0.6	0.8
4:Cxcl10+ Monocytes	1.25035		1:Ly6c2+ CD8 T cells	1.27346		4:Memory CD4 T cells	1.29545		12:Ccl8+ Macrophages	1.25046		0:Fn1+ Macrophages	-2.19523		S100a9+ neutrophils	100	40.5846	32.0263		0.027	0.039		Ccl4+ Exhausted CD8 T cells	100	112.788	89.1477
16:Cma1+ Mast cells	1.41837		8:Gzmc+ NK cells	1.29473		8:Gzmc+ NK cells	1.30288		13:Cst3+ cDC	1.26898		14:Ctsk+ Macrophages	-2.01249		Hmox1+ macrophages	100	56.8882	94.8565		0.0029			Cxcl10+ NK cells	100	250.029	66.2841
15:Siglech+ pDC	1.42624		15:Siglech+ pDC	1.31022		1:Ly6c2+ CD8 T cells	1.31616		9:H2-Eb1+ cDC	1.32965		1:Cd74+ Macrophages	-1.89419		Chil3+ monocytes	100	53.4069	70.1179		0.0037	0.031		Gzma+ NK cells	100	160.04	47.8143			0.037
10:Scart1+ Tgd cells	1.4753		2:Ccl4+ Exhausted CD8 T cells	1.32282		3:S100a9+ Neutrophils	1.41964		16:Cma1+ Mast cells	1.37916		4:Cxcl10+ Monocytes	-1.81058		Birc5+ macrophages	100	65.054	109.294		0.028			Gzmc+ NK cells	100	178.95	42.4711			0.032
14:Ctsk+ Macrophages	1.4757		4:Memory CD4 T cells	1.35293		3:Treg CD4 T cells	1.47641		3:S100a9+ Neutrophils	1.51253		5:Chil3+ Monocytes	-1.80778		CD74+ macrophages	100	189.948	127.432		0.031			H1f5+ proliferate,hypofunctional CD8 T cells	100	124.954	83.1575
4:Memory CD4 T cells	1.50337		4:Cxcl10+ Monocytes	1.35823		2:Ccl4+ Exhausted CD8 T cells	1.59107		0:Fn1+ Macrophages	1.58104		2:Hmox1+ Macrophages	-1.5265		Cxcl10+ Monocytes	100	202.417	148.256					Ifit3+ IFN response CD8 T cells	100	178.619	38.4522
1:Ly6c2+ CD8 T cells	1.62647		10:Scart1+ Tgd cells	1.39161		1:Cd74+ Macrophages	1.61644					9:H2-Eb1+ cDC	-1.50543		Fcrls+ Macrophages	100	84.2502	59.7055			0.049		Ly6c2+ CD8 T cells	100	185.991	32.352
13:Cst3+ cDC	1.68223		14:Ctsk+ Macrophages	1.47314								8:Psd3+ Macrophages	-1.48491		H1f5+ Macrophages	100	81.0688	154.893			0.042		Memory CD4 T cells	100	118.089	19.4529
3:Treg CD4 T cells	1.71658		16:Cma1+ Mast cells	1.53138								6:Fcrls+ Macrophages	-1.44432										Treg CD4 T cells	100	171.657	59.0655
0:Gzma+ NK cells	1.73907		3:Treg CD4 T cells	1.62534								7:H1f5+ Macrophages	-1.4278
3:S100a9+ Neutrophils	1.81362		13:Cst3+ cDC	1.63609								12:Ccl8+ Macrophages	-1.39597
11:Ccl5+ cDC	1.87716		0:Gzma+ NK cells	1.68649								10:Birc5+ Macrophages	-1.3657
6:Fcrls+ Macrophages	2.16767		11:Ccl5+ cDC	1.77749								16:Cma1+ Mast cells	-1.13739
7:H1f5+ Macrophages	2.17017		3:S100a9+ Neutrophils	1.83166								15:Siglech+ pDC	1.23976
2:Hmox1+ Macrophages	2.17812		5:Chil3+ Monocytes	2.0863								17:Igkc+ B cells	1.30448
12:Ccl8+ Macrophages	2.18564		6:Fcrls+ Macrophages	2.09101
1:Cd74+ Macrophages	2.21907		8:Psd3+ Macrophages	2.09252
8:Psd3+ Macrophages	2.28705		1:Cd74+ Macrophages	2.1258
10:Birc5+ Macrophages	2.32516		12:Ccl8+ Macrophages	2.18731
5:Chil3+ Monocytes	2.3378		7:H1f5+ Macrophages	2.23368
9:H2-Eb1+ cDC	2.38151		2:Hmox1+ Macrophages	2.23419
0:Fn1+ Macrophages	2.43811		10:Birc5+ Macrophages	2.24545
			0:Fn1+ Macrophages	2.3131
			9:H2-Eb1+ cDC	2.37699
P
control	40% mt.12436	60% mt.12436	80% mt.12436	40% mt.11944	60% mt.11944
0.344	0.289	0.269	0.318	0.449	0.338
0.579	0.323	0.605	0.224	0.523	0.453
0.628	0.579	0.346	0.303	0.343	0.423
0.884	0.383	0.528	0.32	0.419	0.319
0.364	0.507	0.277	0.24	0.238	0.475
0.705	0.381	0.404	0.35	0.749
0.906	0.297	0.229	0.343	0.356
0.827	0.635		0.365	0.653
0.796	0.368		0.228	0.774
0.72	0.276		0.127
0.555
0.709
0.733
0.542
0.337

## Sheet: ED Figure 5
						p-values
A	T0	T1	T2	T3	T4	T0	T1	T2	T3	T4		I			p-values			J			p-values			K					p-values					M	Name	logp2	logFC2	ComplexI		N	Name	logp1	logFC1	ComplexI		O	Name	logp3	logFC3
4434	8.18	13.3433	72.3333				<0.001	<0.001					control	mt.12436 80%	control	mt.12436 80%			control	72% mt.12436	control	mt.12436 80%			Hcmel control	Hcmel ND5 80%	4434 control	4434 ND5 72%	Hcmel control	Hcmel ND5 80%	4434 control	4434 ND5 72%			Marc2	3.29848	0.091582	N/A			Marc2	0.637	-0.0193628	N/A			Marc2	4.42387	-0.234506
5555	10.08	16.79	37				<0.001	<0.001				aKG	100	155.042		<0.0001		aKG	100	142.363		<.001		citrate +2	100	89.6855	100	93.143							Sept2	0.0944361	-0.0332489	N/A			Sept2	0.250223	-0.0672442	N/A			Sept2	0.800651	-0.242048
YUMM1.7	8.62	24.1567	56				<0.001	<0.001				cis-aconitate	100	99.4972				cis-aconitate	100	198.069		0.014		citrate +3	100	52.673	99.96	90.9811		0.0018					Sept2	0.608255	-0.173129	N/A			Sept2	0.292752	0.0773493	N/A			Sept2	0.101943	-0.034689
YUMM1.7 Clone 7	8.6	61.2167	52.6933				<0.001	<0.001				citrate	100	103.188				citrate	100	131.958		<.001		malate +3	100	111.755	100.044	195.649				<0.0001			Sept3	0.113089	-0.0726566	N/A			Sept3	0.57623	0.259462	N/A			Sept3	0.000849576	-0.000460943
HcMel12	9.23	18.5917	38.0556	57.5967	83.2356		<0.001	<0.001	<0.001	<0.001		succinate	100	95.1547				succinate	100	275.111		0.001		pyruvate +3	100	238.77	99.9944	83.521		<0.0001					Sept4	0.467658	-0.130068	N/A			Sept4	0.297248	-0.0806808	N/A			Sept4	1.3566	0.313295
												arginine	100	134.237		0.0088		arginine	100	137.088				lactate +3	100	154.724	100	134.351		0.0053		0.046			March5	0.506621	0.0548312	N/A			March5	2.71538	0.211721	N/A			March5	0.375517	0.0304813
C												AS	100	166.739		<0.0001		AS	100	136.831		<.001													Sept5	3.19231	0.401765	N/A			Sept5	2.95387	-0.707937	N/A			Sept5	2.27622	-0.305618
hcmel12 control	hcmel12 mt.12436 80%	4434 control	4434 mt.12436 72%									aspartate	100	97.2602				aspartate	100	314.376		<.001		L					p-values						March7	1.32361	-0.0821114	N/A			March7	1.1672	-0.0823212	N/A			March7	3.1836	0.285975
87.2349	110.308	108.853	74.9498									malate	100	136.266		0.0002		malate	100	146.821		<.001			Hcmel control	Hcmel ND5 80%	4434 control	4434 ND5 72%	Hcmel control	Hcmel ND5 80%	4434 control	4434 ND5 72%			Sept6	0.272829	0.0460834	N/A			Sept6	1.30056	0.13504	N/A			Sept6	3.31965	-0.207214
104.907	110.69	96.3728	61.2851									succinylCys	100	137.935				succinylCys	100	445.712		<.001		malate +3	100	128.548	100	223.656				<0.0001			Sept7	0.689563	-0.0701262	N/A			Sept7	1.37684	-0.321852	N/A			Sept7	2.99226	-0.346034
107.858	118.025	94.7741	68.3864									Glucose	100	116.77				Glucose	100	121.982				malate +2	100	65.6996	100	162.586		0.005		0.0026			Sept8	0.200327	0.0797507	N/A			Sept8	0.219284	-0.0290209	N/A			Sept8	0.0353319	-0.00900205
111.222	98.1112	98.3586	109.531									Glucose-6-P	100	114.785		0.0223		Glucose-6-P	100	226.064		<.001		AS +3	100	73.1908	100	141.184							Sept9	1.79087	-0.0843353	N/A			Sept9	2.63154	0.109413	N/A			Sept9	3.59653	0.162253
84.2336	117.205	103.701	107.885									Fructose-1-6BP	100	136.584		0.0024		Fructose-1-6BP	100	254.295		<.001		AS +2	100	63.4287	100	67.8333		0.0482					Sept10	2.60122	0.314383	N/A			Sept10	1.03154	-0.104195	N/A			Sept10	3.53644	0.375977
104.545	100.379	97.9401	93.8086									Glyceradehyde-3P	100	148.63		<0.0001		Glyceradehyde-3P	100	279.845		<.001		asp+3	100	92.9073	100	124.698				0.0018			Sept11	2.9994	-0.13217	N/A			Sept11	0.310661	-0.0177148	N/A			Sept11	1.38955	0.0693614
97.8432	69.3089	106.916	87.2614									Phosphoenol pyruvate	100	124.819		0.0033		Phosphoenol pyruvate	100	244.609		<.001													Sep15	0.587057	0.103773	N/A			Sep15	1.1769	-0.39119	N/A			Sep15	0.282363	0.0211652
99.8948	92.4119	101.54	99.0063									Pyruvate	100	168.919		<0.0001		Pyruvate	100	123.991															0610009B22Rik	1.59006	-0.167333	N/A			0610009B22Rik	1.13638	0.141628	N/A			0610009B22Rik	1.49125	-0.209099
102.262	84.8345	91.5442	77.5222									Lactate	100	168.111		<0.0001		Lactate	100	208.759		<.001													0610011F06Rik	0.801133	-0.139811	N/A			0610011F06Rik	0.219184	-0.0575167	N/A			0610011F06Rik	3.59698	-0.365355
																																			0610012G03Rik	1.12804	-0.0548655	N/A			0610012G03Rik	1.37127	-0.310675	N/A			0610012G03Rik	3.16598	0.75245
D													control	mt.12436 80%																					0610037L13Rik	2.14153	-0.139768	N/A			0610037L13Rik	0.977025	0.0849984	N/A			0610037L13Rik	1.06644	0.0525061
hcmel12 control	hcmel12 mt.12436 80%	4434 control	4434 mt.12436 72%									D glucosamine 6 P	100	473.035		<0.0001																			1110004E09Rik	0.0408215	0.00699488	N/A			1110004E09Rik	1.73754	-0.124945	N/A			1110004E09Rik	2.97707	-0.294556
107.934	90.7763	111.598	69.2445																																1110037F02Rik;Kiaa1429	0.408677	-0.0478516	N/A			1110037F02Rik;Kiaa1429	1.07771	0.100135	N/A			1110037F02Rik;Kiaa1429	0.209855	-0.0205199
97.4188	77.5005	98.5957	61.0026																																1110059E24Rik	1.53984	-0.145301	N/A			1110059E24Rik	0.0349327	-0.00548871	N/A			1110059E24Rik	0.33123	0.0748501
94.6476	76.7873	89.8066	57.9011																																1110065P20Rik	0.486836	0.0618712	N/A			1110065P20Rik	1.58363	0.192114	N/A			1110065P20Rik	1.56722	-0.35589
104.407	96.1606	106.989	44.237																																1700009N14Rik	0.740588	0.0658646	N/A			1700009N14Rik	0.0708628	-0.0102482	N/A			1700009N14Rik	1.99017	0.193385
98.543	85.075	97.9396	40.8431																																1700037H04Rik	1.89172	-0.170335	N/A			1700037H04Rik	0.473544	-0.0195268	N/A			1700037H04Rik	1.25331	-0.300964
97.0498	81.0575	95.0712	39.8212																																1810022K09Rik	0.0111574	-0.00270398	N/A			1810022K09Rik	3.19394	0.429067	N/A			1810022K09Rik	1.53418	0.342786
104.977	86.1438	112.552	84.3223																																1810043G02Rik	1.28863	0.184216	N/A			1810043G02Rik	1.93569	0.15018	N/A			1810043G02Rik	0.633237	-0.162739
99.1697	74.732	98.1632	73.0729																																2210016F16Rik	0.691173	0.418547	N/A			2210016F16Rik	1.11292	0.0899245	N/A			2210016F16Rik	1.67013	0.558822
95.853	67.8242	89.2848	66.5593																																2310022A10Rik	1.38106	-0.125214	N/A			2310022A10Rik	1.51565	0.19272	N/A			2310022A10Rik	5.07761	0.481153
105.731	54.8706	113.48	70.2697																																2310035C23Rik;Kiaa1468	1.10214	0.065541	N/A			2310035C23Rik;Kiaa1468	1.20783	-0.0579878	N/A			2310035C23Rik;Kiaa1468	2.2527	-0.16143
98.669	52.2244	97.8083	61.982																																2310061I04Rik	1.71411	0.173566	N/A			2310061I04Rik	2.09107	-0.249909	N/A			2310061I04Rik	0.833527	0.0625229
95.6006	51.4684	88.7119	57.1653																																2410002F23Rik	0.706721	0.0414213	N/A			2410002F23Rik	1.30055	-0.120718	N/A			2410002F23Rik	2.84666	0.155253
105.446	73.786																																		2610002J02Rik;Faap20	0.348118	0.134705	N/A			2610002J02Rik;Faap20	0.496411	-0.111682	N/A			2610002J02Rik;Faap20	0.884588	-0.237857
98.9528	69.3686																																		2610301B20Rik	0.0609529	0.00934092	N/A			2610301B20Rik	1.32372	0.116122	N/A			2610301B20Rik	2.95782	-0.269531
95.601	67.5517																																		2700049A03Rik;Talpid3	0.750093	-0.0994841	N/A			2700049A03Rik;Talpid3	0.541531	-0.0580571	N/A			2700049A03Rik;Talpid3	1.21805	-0.160215
105.809	61.0563																																		2700097O09Rik	0.85696	0.106863	N/A			2700097O09Rik	0.247556	-0.0529334	N/A			2700097O09Rik	1.77646	0.166175
98.4543	59.909																																		2810408M09Rik;Tp53rk	1.82878	0.12005	N/A			2810408M09Rik;Tp53rk	0.263953	-0.0467027	N/A			2810408M09Rik;Tp53rk	2.88273	-0.303921
95.7365	58.5812																																		2810428I15Rik	2.3793	-0.284032	N/A			2810428I15Rik	1.18926	0.13978	N/A			2810428I15Rik	0.749249	-0.0805836
105.581	59.3592																																		3110009E18Rik	1.11218	0.157366	N/A			3110009E18Rik	1.03461	-0.0778535	N/A			3110009E18Rik	1.11629	0.106649
98.2237	56.1874																																		3110043O21Rik	1.08661	0.170099	N/A			3110043O21Rik	1.30845	-0.116107	N/A			3110043O21Rik	0.852773	0.129374
96.1954	54.5427																																		4930402H24Rik	1.10633	-0.147909	N/A			4930402H24Rik	1.3962	0.589526	N/A			4930402H24Rik	0.515815	-0.155367
109.498																																			4931406P16Rik	2.11449	0.204604	N/A			4931406P16Rik	0.0118066	0.000855128	N/A			4931406P16Rik	0.192812	-0.048275
98.3217																																			4931428L18Rik	0.197028	0.0338097	N/A			4931428L18Rik	0.588419	0.110497	N/A			4931428L18Rik	0.486327	0.116643
92.1805																																			4933427D14Rik;Kiaa0753	0.51224	-0.141935	N/A			4933427D14Rik;Kiaa0753	3.28459	0.715236	N/A			4933427D14Rik;Kiaa0753	2.12396	0.332376
104.606																																			4933434E20Rik	1.2411	0.245916	N/A			4933434E20Rik	0.000968747	0.000120163	N/A			4933434E20Rik	0.210582	-0.0332953
98.0484																																			5031439G07Rik	0.668516	-0.102963	N/A			5031439G07Rik	0.822551	-0.0989482	N/A			5031439G07Rik	0.119282	-0.016716
97.3459																																			5730455P16Rik	1.38583	0.0951837	N/A			5730455P16Rik	0.558943	0.0544561	N/A			5730455P16Rik	2.24301	-0.167669
104.606																																			5830415F09Rik;Nap1	0.974657	0.411651	N/A			5830415F09Rik;Nap1	1.77478	-0.43644	N/A			5830415F09Rik;Nap1	0.577972	0.268106
98.0484																																			6430548M08Rik;Kiaa0513	0.951042	-0.282458	N/A			6430548M08Rik;Kiaa0513	0.775424	-0.0566222	N/A			6430548M08Rik;Kiaa0513	2.78602	0.389482
97.3459																																			8030462N17Rik	1.61709	0.201436	N/A			8030462N17Rik	0.153921	0.0293204	N/A			8030462N17Rik	0.86463	0.183397
100.927																																			9030617O03Rik	4.23478	-0.563636	N/A			9030617O03Rik	4.21601	-1.76502	N/A			9030617O03Rik	2.1292	0.258474
100.159																																			9030624J02Rik	0.107373	-0.0166639	N/A			9030624J02Rik	1.71836	0.113235	N/A			9030624J02Rik	1.68096	-0.0767511
98.9143																																			9230110C19Rik	1.68318	0.264297	N/A			9230110C19Rik	0.6752	-0.0916163	N/A			9230110C19Rik	0.148845	-0.0413424
103.656																																			9330182L06Rik	3.15985	1.19691	N/A			9330182L06Rik	0.753517	-0.0868231	N/A			9330182L06Rik	0.795063	-0.176977
99.5222																																			9530068E07Rik;Kct2	1.69415	0.159105	N/A			9530068E07Rik;Kct2	1.97473	-0.173909	N/A			9530068E07Rik;Kct2	2.78835	0.257031
96.8217																																			A2m	2.11106	0.401313	N/A			A2m	0.0924862	0.0411962	N/A			A2m	2.1236	0.497878
																																			A530064D06Rik;Trem5	0.0590744	-0.0767174	N/A			A530064D06Rik;Trem5	2.1495	1.1173	N/A			A530064D06Rik;Trem5	0.743142	0.240859
E																																			A630089N07Rik	0.94332	0.498033	N/A			A630089N07Rik	0.478333	-0.0284481	N/A			A630089N07Rik	0.148148	-0.0263907
hcmel12 control	hcmel12 mt.12436 80%	4434 control	4434 mt.12436 72%																																Aaas	2.10645	0.0535437	N/A			Aaas	1.09573	0.0855242	N/A			Aaas	0.928559	-0.0532265
0.762083	0.772083	0.747917	0.715417																																Aacs	2.52386	-0.120554	N/A			Aacs	3.00337	0.116735	N/A			Aacs	1.50616	-0.112251
0.893333	0.916667	0.664583	0.724167																																Aaed1	0.419152	0.0891069	N/A			Aaed1	0.240247	0.0816975	N/A			Aaed1	0.591127	0.12197
0.791875	0.7825	0.695833	0.660417																																Aagab	1.71103	-0.166328	N/A			Aagab	0.892431	-0.21475	N/A			Aagab	2.28391	0.414274
1.06917	1.06417	0.681667	0.626667																																Aak1	0.351663	0.178371	N/A			Aak1	0.209881	-0.257303	N/A			Aak1	0.529067	0.627639
1.13292	1.04167	0.667083	0.63625																																Aak1	1.54075	-0.0533282	N/A			Aak1	1.86258	-0.151004	N/A			Aak1	0.841779	-0.0468667
1.02333	1.00083	0.717917	0.620417																																Aamdc	0.987784	0.0629082	N/A			Aamdc	3.85842	0.429977	N/A			Aamdc	3.1784	0.65139
1.22458	0.9925																																		Aamp	1.75688	0.27478	N/A			Aamp	0.0429968	-0.0042305	N/A			Aamp	4.0435	0.55519
1.41042	0.989583																																		Aar2	1.2151	0.0998096	N/A			Aar2	1.32606	0.158848	N/A			Aar2	1.32084	0.101927
1.62292	0.992917																																		Aars	2.25304	0.200511	N/A			Aars	0.952137	0.0466436	N/A			Aars	2.74276	-0.211399
1.17042	1.17417																																		Aars2	0.336517	-0.031786	N/A			Aars2	0.20618	0.033577	N/A			Aars2	0.00886031	0.000851313
1.14375	1.31792																																		Aarsd1	2.32347	0.302973	N/A			Aarsd1	2.51428	0.17701	N/A			Aarsd1	0.0178536	-0.00483386
1.19458	1.20542																																		Aasdhppt	0.316939	-0.0508308	N/A			Aasdhppt	0.393964	-0.0423063	N/A			Aasdhppt	2.25556	0.131137
																																			Aass	0.418705	0.0909665	N/A			Aass	2.36192	0.268371	N/A			Aass	0.393448	-0.059049
F																																			Aatf	2.64177	0.201703	N/A			Aatf	0.374708	-0.0775331	N/A			Aatf	0.527494	0.0349293
hcmel12 control	hcmel12 mt.12436 80%	4434 control	4434 mt.12436 72%																																Abca2	2.48212	0.252359	N/A			Abca2	0.652556	-0.147983	N/A			Abca2	1.59511	-0.281567
0.927634	0.899286	0.915419	0.923975																																Abca3	0.929031	-0.329997	N/A			Abca3	0.568393	-0.0626074	N/A			Abca3	0.462715	-0.0497074
0.924367	0.920707	0.91975	0.938457																																Abca5	0.407736	0.0709457	N/A			Abca5	1.70595	-0.356293	N/A			Abca5	2.07266	-0.257582
0.933337	0.90757	0.917417	0.924197																																Abcb10	1.9662	-0.153466	N/A			Abcb10	0.10666	0.00947761	N/A			Abcb10	3.1038	-0.217455
0.928585	0.909978	0.932278	0.93422																																Abcb1a	0.229899	-0.0262394	N/A			Abcb1a	0.186193	-0.221578	N/A			Abcb1a	3.70718	-1.60737
0.92417	0.906491	0.925469	0.935889																																Abcb1b	1.91962	0.156243	N/A			Abcb1b	0.517457	0.0747026	N/A			Abcb1b	1.57788	0.104026
0.923354	0.918126	0.949246	0.933899																																Abcb6	0.997718	0.15874	N/A			Abcb6	0.501829	-0.0476405	N/A			Abcb6	0.100766	-0.0155074
0.934609	0.924632	0.922178	0.934706																																Abcb7	0.809317	0.126066	N/A			Abcb7	1.80482	-0.123322	N/A			Abcb7	1.53547	-0.109928
0.931365	0.920741	0.926035	0.974186																																Abcb8	0.986764	0.13338	N/A			Abcb8	3.50325	-0.2594	N/A			Abcb8	2.85231	-0.272807
0.934843	0.920619	0.965404	0.936196																																Abcc1	1.01224	-0.0716279	N/A			Abcc1	3.64024	-0.379896	N/A			Abcc1	2.23427	-0.248718
0.93054	0.921921	0.928425	0.93112																																Abcc10	0.228737	0.0469303	N/A			Abcc10	1.37257	-0.183266	N/A			Abcc10	4.30963	-0.763204
0.938956	0.919556	0.932129	0.931987																																Abcc4	0.144217	-0.0167898	N/A			Abcc4	2.54952	-0.136953	N/A			Abcc4	2.44189	-0.254924
0.940735	0.922228	0.932309	0.934814																																Abcc5	1.83153	-0.18843	N/A			Abcc5	0.421425	-0.025163	N/A			Abcc5	4.13444	-0.391063
0.93526	0.927369	0.935837	0.928109																																Abcd1	2.31445	-0.297696	N/A			Abcd1	0.0738601	0.0149968	N/A			Abcd1	1.82132	-0.232629
0.93757	0.924051	0.923204	0.939471																																Abcd3	2.19326	0.213226	N/A			Abcd3	1.9313	0.0595462	N/A			Abcd3	0.896677	-0.0598443
0.936573	0.925412	0.922813	0.934216																																Abcd4	2.00364	-0.21366	N/A			Abcd4	2.04519	-0.124765	N/A			Abcd4	3.73636	-0.851606
0.934579	0.927079	0.907072	0.914492																																Abce1	1.70451	0.138035	N/A			Abce1	2.82228	0.119883	N/A			Abce1	0.514234	-0.0192172
0.926909	0.957013	0.915398	0.897947																																Abcf1	1.96841	0.0830638	N/A			Abcf1	1.74	0.0605469	N/A			Abcf1	0.359397	0.0209649
0.935465	0.925193	0.891731	0.87134																																Abcf2	3.91773	0.229146	N/A			Abcf2	1.75718	0.055481	N/A			Abcf2	3.41565	0.306398
0.92949	0.93843																																		Abcf3	0.791819	0.0585696	N/A			Abcf3	1.10422	0.0428384	N/A			Abcf3	2.51551	0.14658
0.944087	0.935542																																		Abcg2	2.12656	0.172436	N/A			Abcg2	0.784476	-0.14827	N/A			Abcg2	3.025	0.714448
0.943198	0.937479																																		Abhd10	0.538459	0.0840549	N/A			Abhd10	0.354191	0.0296828	N/A			Abhd10	0.101379	-0.0142975
0.960245	0.934382																																		Abhd11	4.8955	0.27461	N/A			Abhd11	0.287943	-0.0338872	N/A			Abhd11	3.49083	-0.356143
0.939538	0.919939																																		Abhd12	0.665129	0.0378933	N/A			Abhd12	0.242055	0.0143426	N/A			Abhd12	1.50858	-0.0993989
0.946337	0.928531																																		Abhd13	1.68537	0.250559	N/A			Abhd13	1.1294	-0.0888049	N/A			Abhd13	1.91986	0.334122
	0.922772																																		Abhd14a	0.571162	0.101521	N/A			Abhd14a	1.13822	0.156935	N/A			Abhd14a	1.3594	-0.174096
																																			Abhd14b	2.85433	-0.393045	N/A			Abhd14b	0.898012	0.0789045	N/A			Abhd14b	0.655913	0.0307426
G																																			Abhd16a	2.56199	0.268335	N/A			Abhd16a	1.77983	0.126667	N/A			Abhd16a	2.99315	0.221477
hcmel12 control	hcmel12 mt.12436 80%	4434 control	4434 mt.12436 72%																																Abhd17b	1.69779	-0.0737693	N/A			Abhd17b	0.0369808	0.0116736	N/A			Abhd17b	1.10138	-0.198533
101.212	90.8481	92.9397	19.0007																																Abhd4	4.62544	-0.421887	N/A			Abhd4	0.541582	-0.0644919	N/A			Abhd4	1.28341	-0.130056
101.391	100.84	102.177	89.0825																																Abhd5	2.72233	0.580098	N/A			Abhd5	0.92496	0.0963669	N/A			Abhd5	3.08692	0.240327
105.795	90.0421	94.806	15.7187																																Abhd6	2.16603	0.713141	N/A			Abhd6	0.637455	0.0879726	N/A			Abhd6	1.88673	0.197248
98.0337	92.7967	111.415	20.268																																Abi1	0.595097	0.0574729	N/A			Abi1	0.901679	-0.0356706	N/A			Abi1	1.91399	-0.0542914
110.773	84.5771	104.802	95.1839																																Abi2	0.471398	0.137948	N/A			Abi2	0.128411	-0.0246894	N/A			Abi2	0.139654	-0.0231075
95.6856	81.0583	113.141	101.526																																Abl1	1.44013	-0.101814	N/A			Abl1	0.123871	-0.0403538	N/A			Abl1	0.16606	0.0348911
108.545	71.1444	98.9271	19.1455																																Abl2	0.0827204	-0.01216	N/A			Abl2	0.0107917	0.00175858	N/A			Abl2	1.3904	0.0832322
115.212	95.5618	89.8841	91.6658																																Ablim1	2.19004	1.02003	N/A			Ablim1	1.90171	-0.205531	N/A			Ablim1	0.750765	0.0804297
104.95	83.7793	91.9084	90.3661																																Abr	1.7213	-0.211342	N/A			Abr	0.876348	0.074419	N/A			Abr	1.44298	-0.150602
96.6769	72.1461	106.717	61.0467																																Abracl	3.32769	-0.255755	N/A			Abracl	0.839591	0.147047	N/A			Abracl	0.172566	0.0290286
94.1369	62.5835	101.684	65.4001																																Abt1	0.15211	-0.0243352	N/A			Abt1	0.307341	-0.0212847	N/A			Abt1	2.31311	0.235305
101.624	66.1121	124.116	69.2943																																Abtb2	0.716618	0.370466	N/A			Abtb2	1.05027	0.176907	N/A			Abtb2	2.06974	-0.525775
100.793	69.3943	72.6889	50.9652																																Acaa1a;Acaa1b	2.56115	-0.204152	N/A			Acaa1a;Acaa1b	1.61021	-0.0346387	N/A			Acaa1a;Acaa1b	3.4673	-0.0953089
87.4518	60.6586	63.9309	50.5611																																Acaa2	1.80059	-0.283545	N/A			Acaa2	0.732066	-0.110727	N/A			Acaa2	2.94891	-0.207386
85.0159	52.8645	69.1343	51.5326																																Acaca	0.802581	0.0794818	N/A			Acaca	2.68822	0.102289	N/A			Acaca	0.879542	-0.0694822
92.7034	66.2638	143.458	136.325																																Acacb	0.731884	0.103772	N/A			Acacb	1.58355	0.388498	N/A			Acacb	3.76205	-0.321913
67.5072	85.0865	118.272	124.624																																Acad10	0.165776	0.032313	N/A			Acad10	0.304949	-0.0318044	N/A			Acad10	1.31427	-0.20473
85.8614	105.397		94.2498																																Acad11	1.21708	0.205332	N/A			Acad11	0.289828	0.0198981	N/A			Acad11	1.2342	-0.101146
91.7937	94.0018																																		Acad8	1.18892	-0.0793165	N/A			Acad8	0.363481	0.0259056	N/A			Acad8	0.142754	0.0151869
104.359	63.9833																																		Acad9	3.51761	-0.135529	N/A			Acad9	0.400052	-0.0103722	N/A			Acad9	0.93167	-0.0648696
106.895	55.926																																		Acadl	4.93879	-0.242346	N/A			Acadl	0.827923	-0.0308056	N/A			Acadl	2.49817	-0.0919921
95.4407	117.158																																		Acadm	0.262399	0.0167745	N/A			Acadm	0.947955	0.0494626	N/A			Acadm	3.91147	-0.175266
122.194	68.604																																		Acads	0.876034	-0.0489197	N/A			Acads	0.688678	-0.0342662	N/A			Acads	3.42356	-0.145793
125.948	60.6329																																		Acadsb	1.60683	-0.14751	N/A			Acadsb	0.492464	-0.0402164	N/A			Acadsb	3.80496	-0.653282
	89.3902																																		Acadvl	1.35504	-0.109348	N/A			Acadvl	2.61876	-0.0960623	N/A			Acadvl	1.5178	-0.128657
																																			Acap2	2.99318	-0.197299	N/A			Acap2	0.644862	-0.0491657	N/A			Acap2	0.735927	-0.0781835
H																																			Acap3	1.44173	-0.0651697	N/A			Acap3	0.738429	-0.10671	N/A			Acap3	2.56558	0.197951
hcmel12 control	hcmel12 mt.12436 80%	4434 control	4434 mt.12436 72%																																Acat1	0.397408	0.0204379	N/A			Acat1	0.735299	-0.088974	N/A			Acat1	0.491786	-0.0420558
128.251	111.274	105.428	86.1737																																Acat2;Acat3	2.79567	-0.306135	N/A			Acat2;Acat3	2.13561	0.117784	N/A			Acat2;Acat3	0.0451235	0.00597636
155.534	153.08	104.072	60.1652																																Acbd3	2.10486	-0.100794	N/A			Acbd3	0.142561	-0.00623194	N/A			Acbd3	2.1972	-0.0985082
179.921	125.011	124.087	59.6145																																Acbd5	0.653458	0.0413443	N/A			Acbd5	0.388195	-0.0412706	N/A			Acbd5	2.0009	-0.25268
199.361	105.238	77.7432	74.6881																																Acbd6	0.438221	0.0438766	N/A			Acbd6	0.473077	0.0496457	N/A			Acbd6	1.43213	0.109406
130.192	134.412	105.621	84.4948																																Accs	2.64807	-0.199085	N/A			Accs	0.289216	-0.0861034	N/A			Accs	3.69063	-0.336306
25.5281	68.8788	94.3195	54.0886																																Acd	0.991821	0.181032	N/A			Acd	1.17974	0.218649	N/A			Acd	0.589299	-0.106822
21.9272	44.8429	95.6347	65.6252																																Acin1	0.0334333	-0.00528463	N/A			Acin1	0.13469	0.0319627	N/A			Acin1	0.143387	0.0283025
147.662	92.221	101.227	73.079																																Acly	2.63914	0.268221	N/A			Acly	2.33216	-0.169746	N/A			Acly	0.456692	0.028518
77.7623	106.242	91.8675	79.2029																																Acly	1.89377	-0.267367	N/A			Acly	2.17209	0.241506	N/A			Acly	0.631555	-0.0592753
59.7357	42.5509	115.834	71.3701																																Aco1	0.989263	-0.0589701	N/A			Aco1	2.1184	-0.0739435	N/A			Aco1	0.316858	-0.0329653
113.474	8.54186	102.232	102.367																																Aco2	0.593374	0.0108846	N/A			Aco2	2.59082	-0.102046	N/A			Aco2	3.68097	-0.254604
92.7946	41.623	148.048	125.292																																Acot1	0.894339	1.80697	N/A			Acot1	2.6127	-0.544476	N/A			Acot1	3.86262	-1.38108
52.9782	69.1051	69.3351	51.5581																																Acot13	0.988255	-0.117053	N/A			Acot13	0.885748	0.125139	N/A			Acot13	3.54369	-0.523451
42.4602	50.6726	100.356	40.3702																																Acot2	4.11026	1.19994	N/A			Acot2	2.5118	-0.294041	N/A			Acot2	4.99417	-1.48084
72.4175	7.30228	64.1956	44.3162																																Acot7	0.875204	0.16514	N/A			Acot7	0.100619	-0.0520153	N/A			Acot7	0.879308	0.217537
115.526	75.7791		68.5283																																Acot7	1.48503	0.265781	N/A			Acot7	0.0583816	0.0387923	N/A			Acot7	2.23965	-0.372014
89.2563	88.8366																																		Acot8	0.366224	0.0630945	N/A			Acot8	0.401185	0.0443834	N/A			Acot8	0.172549	-0.0184778
85.2946	93.2978																																		Acot9;Acot10	2.69031	0.0630658	N/A			Acot9;Acot10	2.17578	0.0966028	N/A			Acot9;Acot10	4.09108	-0.322866
86.0426	129.965																																		Acox1	1.33528	0.217529	N/A			Acox1	2.57861	0.152973	N/A			Acox1	1.22656	0.129604
172.161	47.8839																																		Acox3	0.602133	-0.100105	N/A			Acox3	0.694042	0.0998249	N/A			Acox3	3.4558	-0.322125
62.1219	144.294																																		Acp1	0.643412	-0.119779	N/A			Acp1	1.46408	-0.287956	N/A			Acp1	0.530475	0.123881
89.5985																																			Acp1	0.336479	0.0484244	N/A			Acp1	0.550612	0.0560277	N/A			Acp1	4.22874	0.284285
																																			Acp2	2.48255	0.305651	N/A			Acp2	0.442435	-0.0393511	N/A			Acp2	3.29198	-0.228584
																																			Acp6	3.95843	0.407208	N/A			Acp6	0.755911	-0.0128816	N/A			Acp6	3.33421	-0.371052
																																			Acsf2	2.3297	0.354107	N/A			Acsf2	3.04963	-0.317652	N/A			Acsf2	4.77315	-0.897855
																																			Acsf3	0.113714	-0.0146643	N/A			Acsf3	0.0480662	0.00293096	N/A			Acsf3	3.65027	-0.417396
																																			Acsl1	3.80489	0.636398	N/A			Acsl1	0.435982	0.033556	N/A			Acsl1	1.70665	-0.175318
																																			Acsl3	2.75634	0.149464	N/A			Acsl3	0.635885	0.032931	N/A			Acsl3	3.46172	-0.231284
																																			Acsl4	1.88774	0.204828	N/A			Acsl4	2.33779	-0.156655	N/A			Acsl4	0.91309	0.0699018
																																			Acsl5	1.03438	-0.0963573	N/A			Acsl5	1.87948	0.0744247	N/A			Acsl5	1.68482	-0.209384
																																			Acsl6	0.0914834	0.00978724	N/A			Acsl6	0.436941	-0.113829	N/A			Acsl6	3.0223	-0.541244
																																			Acss2	2.77212	-0.28661	N/A			Acss2	1.02307	-0.0711104	N/A			Acss2	0.510988	0.050223
																																			Actbl2	0.551388	-0.0859019	N/A			Actbl2	0.00215309	-0.000982285	N/A			Actbl2	0.955711	0.170847
																																			Actc1;Acta1;Acta2;Actg2	0.353635	-0.103127	N/A			Actc1;Acta1;Acta2;Actg2	1.07242	-0.142102	N/A			Actc1;Acta1;Acta2;Actg2	3.0398	0.205113
																																			Actg1	1.21762	-0.198416	N/A			Actg1	0.798517	-0.0920544	N/A			Actg1	2.32578	0.376448
																																			Actl6a	0.898571	-0.0503476	N/A			Actl6a	1.46294	0.0439065	N/A			Actl6a	2.97648	0.272186
																																			Actn1	0.151159	0.053887	N/A			Actn1	1.74794	-0.438085	N/A			Actn1	1.06029	-0.24378
																																			Actn3	0.239349	-0.131953	N/A			Actn3	0.103504	-0.0147807	N/A			Actn3	3.71374	0.590378
																																			Actn4	0.181187	-0.0407225	N/A			Actn4	1.96888	-0.211627	N/A			Actn4	0.079642	-0.0318368
																																			Actr10	0.790592	-0.0353343	N/A			Actr10	0.794464	0.0642942	N/A			Actr10	1.76334	-0.0974585
																																			Actr1a	1.61823	-0.161674	N/A			Actr1a	0.528722	0.0783691	N/A			Actr1a	2.67816	-0.111811
																																			Actr1b	0.265463	0.0581131	N/A			Actr1b	0.120472	-0.0222479	N/A			Actr1b	0.18685	-0.0104014
																																			Actr2	0.818614	-0.0424169	N/A			Actr2	1.46789	-0.101212	N/A			Actr2	0.366986	0.0236206
																																			Actr3	0.0217737	0.0015475	N/A			Actr3	0.393111	-0.00682195	N/A			Actr3	0.865343	-0.0382245
																																			Actr5	0.567659	0.0745366	N/A			Actr5	0.159377	0.0304508	N/A			Actr5	0.157972	0.018671
																																			Actr6	0.0120197	-0.00308673	N/A			Actr6	1.43565	0.116089	N/A			Actr6	0.855146	0.05336
																																			Actr8	0.966203	0.0348123	N/A			Actr8	0.02855	-0.00417519	N/A			Actr8	1.05991	0.139489
																																			Acy1	2.9514	-0.141561	N/A			Acy1	1.44746	0.147603	N/A			Acy1	2.7626	0.119642
																																			Acy3	1.94183	0.291182	N/A			Acy3	0.554826	0.0529874	N/A			Acy3	3.30422	-0.570573
																																			Acyp1	1.02902	-0.0687364	N/A			Acyp1	2.1696	-0.0880737	N/A			Acyp1	3.55434	-0.392666
																																			Acyp2	3.21945	0.444684	N/A			Acyp2	1.57152	0.200069	N/A			Acyp2	2.72122	0.16779
																																			Ada	3.84775	0.305144	N/A			Ada	0.0226438	-0.00460497	N/A			Ada	0.17151	0.0331809
																																			Adal	0.909346	0.13147	N/A			Adal	1.25398	0.183217	N/A			Adal	2.44822	-0.182337
																																			Adam10	0.712202	0.0347919	N/A			Adam10	1.0056	-0.0502001	N/A			Adam10	0.0775401	0.00454267
																																			Adam15	1.45956	-0.164062	N/A			Adam15	2.25805	-0.19356	N/A			Adam15	3.31737	0.210459
																																			Adam17	0.279686	0.0450414	N/A			Adam17	0.0729511	0.00866572	N/A			Adam17	2.32821	0.219737
																																			Adam8	0.227802	-0.0616175	N/A			Adam8	3.52402	-0.982045	N/A			Adam8	0.296095	0.0312576
																																			Adam9	3.32649	0.284174	N/A			Adam9	1.40863	-0.134747	N/A			Adam9	0.131664	-0.00826772
																																			Adamts14	1.44103	-0.0437088	N/A			Adamts14	3.89547	0.924527	N/A			Adamts14	3.43516	0.633341
																																			Adar	1.09857	0.133749	N/A			Adar	0.637502	-0.0326322	N/A			Adar	0.0739824	-0.00951131
																																			Adarb1	0.480775	0.0398235	N/A			Adarb1	0.302856	-0.0363547	N/A			Adarb1	2.12624	-0.163203
																																			Adat1	0.988363	-0.136461	N/A			Adat1	0.227441	-0.0481218	N/A			Adat1	0.904737	-0.147825
																																			Adat2	3.91432	0.179662	N/A			Adat2	0.190564	-0.0128492	N/A			Adat2	0.0183687	-0.00251388
																																			Adat3	0.704614	0.0406583	N/A			Adat3	0.0909407	-0.0147985	N/A			Adat3	1.04182	0.125152
																																			Adck1	3.92655	0.504531	N/A			Adck1	0.273534	0.0105082	N/A			Adck1	1.07275	-0.127606
																																			Adck2	1.06019	0.146234	N/A			Adck2	0.358847	-0.135081	N/A			Adck2	0.174384	0.0742671
																																			Adck4	0.67152	-0.0481402	N/A			Adck4	0.0194424	0.0020059	N/A			Adck4	3.22109	-0.501755
																																			Adck5	2.06904	0.335598	N/A			Adck5	1.36054	-0.173088	N/A			Adck5	0.00709421	-0.0014871
																																			Adcy3	0.675891	-0.210964	N/A			Adcy3	0.107245	0.0291742	N/A			Adcy3	2.63129	0.797309
																																			Adcy6	1.53013	-0.119161	N/A			Adcy6	0.601105	0.104492	N/A			Adcy6	1.73121	-0.382994
																																			Adcy7	5.99e-05	2.16e-05	N/A			Adcy7	0.34397	-0.144739	N/A			Adcy7	0.138849	-0.0316989
																																			Adcy9	0.229562	-0.0699075	N/A			Adcy9	1.41112	-0.369915	N/A			Adcy9	2.66	-0.488454
																																			Add1	0.230749	0.0219568	N/A			Add1	0.448892	-0.0248896	N/A			Add1	1.49442	0.0885957
																																			Add3	1.64967	0.214676	N/A			Add3	4.00924	-0.274899	N/A			Add3	0.793907	-0.0313574
																																			Adgra2;Gpr124	2.17047	0.130073	N/A			Adgra2;Gpr124	2.8127	0.498821	N/A			Adgra2;Gpr124	4.11008	-3.2754
																																			Adgre5;Cd97	0.22251	-0.0950686	N/A			Adgre5;Cd97	1.49178	-0.269634	N/A			Adgre5;Cd97	4.04799	0.827997
																																			Adh5	0.689922	0.00900777	N/A			Adh5	1.28969	-0.0466207	N/A			Adh5	3.08331	-0.0779336
																																			Adh7	2.88643	0.189361	N/A			Adh7	2.3066	-0.102657	N/A			Adh7	0.89901	0.0794061
																																			Adi1	1.03709	-0.0626005	N/A			Adi1	0.159847	-0.0128981	N/A			Adi1	2.51616	-0.209663
																																			Adipor2	1.05501	0.339778	N/A			Adipor2	0.632068	0.041729	N/A			Adipor2	3.5943	0.629242
																																			Adk	1.57837	-0.188815	N/A			Adk	1.09729	-0.0634543	N/A			Adk	1.49216	-0.0887572
																																			Adnp	1.68424	0.15998	N/A			Adnp	0.211846	0.0150617	N/A			Adnp	1.66769	0.150098
																																			Adnp2	1.34823	0.0997918	N/A			Adnp2	0.509576	-0.0446275	N/A			Adnp2	3.29129	-0.157122
																																			Ado	1.30749	-0.0636374	N/A			Ado	0.270696	0.0322603	N/A			Ado	1.12201	-0.0710405
																																			Adpgk	0.331261	0.0323099	N/A			Adpgk	3.01045	-0.365428	N/A			Adpgk	3.88224	-0.432297
																																			Adprh	0.434861	0.0577024	N/A			Adprh	0.620898	0.0629114	N/A			Adprh	1.68958	-0.22245
																																			Adprhl2	0.186011	0.0116901	N/A			Adprhl2	1.35992	0.0833708	N/A			Adprhl2	2.45827	-0.186657
																																			Adrbk1	3.09659	-0.237729	N/A			Adrbk1	1.40076	0.102238	N/A			Adrbk1	1.58162	0.132532
																																			Adrm1;Gm9774	1.63045	0.0827319	N/A			Adrm1;Gm9774	1.41603	0.103004	N/A			Adrm1;Gm9774	1.58813	0.173022
																																			Adsl	2.07277	0.106817	N/A			Adsl	0.758876	-0.0350533	N/A			Adsl	1.73712	0.056284
																																			Adss	0.361072	-0.0440013	N/A			Adss	0.945598	-0.188658	N/A			Adss	1.66461	0.118843
																																			Adssl1	0.816778	0.107285	N/A			Adssl1	1.82002	-0.206696	N/A			Adssl1	4.45085	-0.591618
																																			Aebp1	0.296888	0.114126	N/A			Aebp1	4.3421	0.67013	N/A			Aebp1	0.8631	0.197562
																																			Aebp2	0.839741	0.0582918	N/A			Aebp2	0.0067143	0.00198428	N/A			Aebp2	2.81127	0.529741
																																			Aen	0.975327	-0.122253	N/A			Aen	0.488394	-0.0281995	N/A			Aen	2.04099	0.20287
																																			Afap1	2.98758	0.229155	N/A			Afap1	0.651355	-0.0670935	N/A			Afap1	2.96307	-0.150274
																																			Aff1	2.07788	0.203315	N/A			Aff1	1.45923	-0.898165	N/A			Aff1	4.60394	0.835527
																																			Aff4	0.603468	0.0665944	N/A			Aff4	0.795288	-0.0547918	N/A			Aff4	2.93684	0.268302
																																			Afg3l1	1.74397	-0.128886	N/A			Afg3l1	2.27615	0.111686	N/A			Afg3l1	0.484598	0.0430082
																																			Afg3l2	3.42135	0.0818825	N/A			Afg3l2	2.11132	0.0915775	N/A			Afg3l2	2.33659	-0.109053
																																			Afmid	0.767136	-0.0548992	N/A			Afmid	0.341708	-0.0564054	N/A			Afmid	0.837825	-0.106299
																																			Aftph	2.18854	-0.219201	N/A			Aftph	0.23036	0.0350978	N/A			Aftph	1.51173	0.104328
																																			Aga	0.325902	0.0991999	N/A			Aga	1.5536	0.336578	N/A			Aga	0.27342	-0.028705
																																			Agap1	0.00193389	-0.000143051	N/A			Agap1	0.940225	-0.141619	N/A			Agap1	4.20842	-0.510356
																																			Agap3	0.581793	-0.154388	N/A			Agap3	0.234697	0.0425625	N/A			Agap3	3.52697	-0.282192
																																			Agbl2	1.48263	0.353412	N/A			Agbl2	2.83905	0.240096	N/A			Agbl2	3.41609	2.08246
																																			Agfg1	0.54397	-0.0824865	N/A			Agfg1	1.59963	-0.141144	N/A			Agfg1	0.890885	0.0973981
																																			Agfg2	0.762183	-0.137092	N/A			Agfg2	0.369057	0.0501289	N/A			Agfg2	1.8339	-0.16247
																																			Aggf1	0.199206	-0.0751305	N/A			Aggf1	3.5569	0.562607	N/A			Aggf1	1.80221	0.256909
																																			Agk	1.65298	0.0986532	N/A			Agk	0.156651	0.0119648	N/A			Agk	0.10975	-0.00988706
																																			Agl	1.44872	0.117372	N/A			Agl	1.37356	-0.122494	N/A			Agl	1.16431	-0.089805
																																			Ago1	0.0223401	-0.00169373	N/A			Ago1	2.40634	0.447769	N/A			Ago1	1.18849	-0.149789
																																			Ago2	1.8437	0.0915438	N/A			Ago2	0.876196	0.0916494	N/A			Ago2	1.04596	-0.137938
																																			Ago3	2.89222	0.357224	N/A			Ago3	0.6087	0.25478	N/A			Ago3	2.67229	-0.461526
																																			Agpat1	2.27824	-0.201468	N/A			Agpat1	0.685039	-0.0444056	N/A			Agpat1	1.93281	-0.215219
																																			Agpat2	0.307427	0.0355765	N/A			Agpat2	1.29913	0.106448	N/A			Agpat2	1.02404	-0.0404046
																																			Agpat3	0.388248	-0.0697994	N/A			Agpat3	1.90668	-0.110928	N/A			Agpat3	2.00496	0.152192
																																			Agpat4	1.5052	-0.119991	N/A			Agpat4	2.02187	-0.254695	N/A			Agpat4	3.27336	-0.388348
																																			Agpat5	1.75366	0.256165	N/A			Agpat5	0.423241	-0.0293407	N/A			Agpat5	0.140635	0.00963084
																																			Agpat6	0.329869	-0.02834	N/A			Agpat6	0.260846	0.0404536	N/A			Agpat6	2.05038	0.215074
																																			Agpat9	2.69619	0.33818	N/A			Agpat9	1.04711	-0.592253	N/A			Agpat9	3.02945	-0.598135
																																			Agps	3.58651	0.208812	N/A			Agps	2.28746	-0.0549234	N/A			Agps	3.06942	-0.157813
																																			Agrn	1.28468	-0.146151	N/A			Agrn	1.31059	-0.227645	N/A			Agrn	3.73585	-0.581874
																																			Ahctf1	0.104801	0.00878906	N/A			Ahctf1	0.346693	0.031442	N/A			Ahctf1	2.25055	0.224836
																																			Ahcy	1.37894	0.150968	N/A			Ahcy	1.31156	0.101997	N/A			Ahcy	0.644604	-0.0350685
																																			Ahcyl1	2.70447	-0.1113	N/A			Ahcyl1	0.539229	0.0485992	N/A			Ahcyl1	3.86042	-0.345902
																																			Ahcyl2	0.486488	0.057373	N/A			Ahcyl2	3.209	-0.145253	N/A			Ahcyl2	1.6802	-0.199475
																																			Ahdc1	1.76564	-0.134066	N/A			Ahdc1	0.205199	0.0362943	N/A			Ahdc1	0.926888	-0.0501804
																																			Ahi1	2.04978	0.374613	N/A			Ahi1	2.98244	-0.316231	N/A			Ahi1	4.66009	-0.800994
																																			Ahnak	2.00248	-0.241281	N/A			Ahnak	3.24808	-0.798172	N/A			Ahnak	1.86169	-0.195892
																																			Ahnak2	4.91174	-0.333482	N/A			Ahnak2	3.76083	-0.412514	N/A			Ahnak2	2.40016	-0.184001
																																			Ahsa1	1.14282	-0.0958379	N/A			Ahsa1	2.21149	0.134058	N/A			Ahsa1	0.743265	0.0284977
																																			Ahsa2	0.132234	-0.0196114	N/A			Ahsa2	1.53564	-0.116214	N/A			Ahsa2	3.12069	0.360338
																																			Aida	1.96026	-0.12148	N/A			Aida	0.732433	-0.0720189	N/A			Aida	1.32232	0.111509
																																			Aif1l	0.675934	0.127185	N/A			Aif1l	0.0837783	-0.0166206	N/A			Aif1l	2.33622	0.416546
																																			Aifm1	2.38019	0.0584768	N/A			Aifm1	0.159504	-0.00759888	N/A			Aifm1	1.27245	-0.0847797
																																			Aifm2	2.80768	-0.306638	N/A			Aifm2	0.341331	0.0345771	N/A			Aifm2	1.15354	-0.0963319
																																			Aim2	1.93611	0.220978	N/A			Aim2	1.13701	-0.453814	N/A			Aim2	0.000358231	5.02e-05
																																			Aimp1	2.08002	0.0958608	N/A			Aimp1	0.774584	-0.0785414	N/A			Aimp1	0.270774	-0.0213591
																																			Aimp2	0.898747	0.140793	N/A			Aimp2	0.0607982	-0.0161915	N/A			Aimp2	0.00232868	0.000554403
																																			Aimp2	0.159728	0.0322463	N/A			Aimp2	0.0241671	-0.00263468	N/A			Aimp2	0.568061	0.0928694
																																			Aip	3.55864	-0.243904	N/A			Aip	3.04907	0.190334	N/A			Aip	2.30011	-0.0674775
																																			Ajuba	2.20364	0.0514113	N/A			Ajuba	1.6384	-0.255194	N/A			Ajuba	1.87438	-0.272943
																																			Ak1	4.08267	-0.456924	N/A			Ak1	1.75775	-0.376605	N/A			Ak1	1.09352	-0.00767708
																																			Ak2	1.59304	0.0638962	N/A			Ak2	1.75312	-0.14194	N/A			Ak2	2.40057	0.0776405
																																			Ak2	1.62043	0.381306	N/A			Ak2	2.11024	0.213257	N/A			Ak2	3.78343	0.563296
																																			Ak3	3.47323	-0.223384	N/A			Ak3	1.39702	-0.097798	N/A			Ak3	4.52927	-0.26346
																																			Ak4	2.29301	0.215233	N/A			Ak4	2.77678	-0.170724	N/A			Ak4	1.76546	0.149535
																																			Ak6	0.710743	-0.0923532	N/A			Ak6	0.235866	-0.0352345	N/A			Ak6	4.75281	0.57048
																																			Akap1	2.16392	0.176591	N/A			Akap1	1.03368	-0.0650323	N/A			Akap1	2.60838	0.18563
																																			Akap10	1.36932	0.0727787	N/A			Akap10	1.18907	0.136861	N/A			Akap10	0.0543486	0.018507
																																			Akap11	0.684407	-0.063076	N/A			Akap11	2.33803	-0.221487	N/A			Akap11	1.93197	0.201246
																																			Akap12	0.245468	0.0427246	N/A			Akap12	0.659315	-0.0864118	N/A			Akap12	1.98494	0.308533
																																			Akap13	0.425777	-0.0486043	N/A			Akap13	1.431	-0.0977122	N/A			Akap13	0.558703	0.101556
																																			Akap2	1.05614	0.142015	N/A			Akap2	2.8246	-0.388393	N/A			Akap2	1.23277	-0.196205
																																			Akap6	2.86264	0.378086	N/A			Akap6	0.706485	-0.108517	N/A			Akap6	2.20508	-0.386286
																																			Akap8	0.234795	-0.00609398	N/A			Akap8	0.997645	0.0512981	N/A			Akap8	2.35865	0.300964
																																			Akap8l	2.91409	0.342068	N/A			Akap8l	0.599962	-0.0263189	N/A			Akap8l	1.96356	-0.169128
																																			Akap9	2.69058	0.391609	N/A			Akap9	0.18218	-0.0211525	N/A			Akap9	2.4624	-0.227732
																																			Akirin2	3.42148	0.16719	N/A			Akirin2	1.16737	-0.129809	N/A			Akirin2	4.94416	0.419004
																																			Akr1a1	4.03844	0.235839	N/A			Akr1a1	1.86379	0.0935733	N/A			Akr1a1	4.19271	-0.168067
																																			Akr1b1	0.738658	0.042848	N/A			Akr1b1	1.72108	0.108999	N/A			Akr1b1	2.36061	-0.102318
																																			Akr1b10	0.601164	-0.125629	N/A			Akr1b10	2.60312	-0.301884	N/A			Akr1b10	2.34877	-0.303954
																																			Akr1b8	4.16536	-0.308793	N/A			Akr1b8	1.26308	0.0583076	N/A			Akr1b8	1.98479	-0.114762
																																			Akr1c13;Akr1c12	0.159019	0.0748692	N/A			Akr1c13;Akr1c12	0.13789	-0.0503775	N/A			Akr1c13;Akr1c12	4.23698	0.393378
																																			Akr1e2;Akr1e1	1.47189	-0.105816	N/A			Akr1e2;Akr1e1	1.55261	0.128826	N/A			Akr1e2;Akr1e1	2.39099	-0.338922
																																			Akr7a2	0.0888657	0.0162392	N/A			Akr7a2	0.110996	0.00934728	N/A			Akr7a2	3.28846	-0.235554
																																			Akt1	0.436946	-0.0429535	N/A			Akt1	1.05875	0.0537306	N/A			Akt1	3.07785	0.202119
																																			Akt1s1	0.0382683	0.0101636	N/A			Akt1s1	0.0383917	0.00661151	N/A			Akt1s1	0.14188	-0.0288868
																																			Akt2	0.141255	-0.0136216	N/A			Akt2	1.0118	0.0854918	N/A			Akt2	1.89285	0.24462
																																			Akt3	0.179807	0.0313339	N/A			Akt3	1.06452	0.407098	N/A			Akt3	1.51664	-0.25019
																																			Aktip	0.537535	-0.110529	N/A			Aktip	1.15801	0.15183	N/A			Aktip	3.82465	-0.306436
																																			Alad	2.39171	-0.115454	N/A			Alad	0.233382	0.0312843	N/A			Alad	0.544199	-0.0381794
																																			Alas1	0.0347399	0.0132453	N/A			Alas1	0.202438	0.0696036	N/A			Alas1	1.23507	0.536585
																																			Alb	0.471905	0.121372	N/A			Alb	0.400189	-0.212214	N/A			Alb	1.03421	0.380594
																																			Alcam	4.57519	-0.492201	N/A			Alcam	2.56778	0.318993	N/A			Alcam	4.20818	-0.464431
																																			Aldh16a1	0.069148	0.00356929	N/A			Aldh16a1	3.68074	0.125823	N/A			Aldh16a1	2.74286	-0.182601
																																			Aldh18a1	0.822379	0.0100619	N/A			Aldh18a1	2.80748	-0.0377261	N/A			Aldh18a1	4.48166	-0.328302
																																			Aldh1l1	1.08337	0.19993	N/A			Aldh1l1	3.54339	-0.236273	N/A			Aldh1l1	1.87254	-0.301818
																																			Aldh1l2	5.89086	0.511434	N/A			Aldh1l2	2.0457	-0.0916729	N/A			Aldh1l2	6.52313	-0.859264
																																			Aldh2	3.03155	-0.206795	N/A			Aldh2	2.77982	0.12154	N/A			Aldh2	5.4484	-0.746657
																																			Aldh3a2	0.251525	-0.0521755	N/A			Aldh3a2	0.0110744	-0.00247065	N/A			Aldh3a2	2.85021	-0.416415
																																			Aldh3a2	0.325411	0.0998548	N/A			Aldh3a2	0.861801	0.327233	N/A			Aldh3a2	4.03504	-0.813159
																																			Aldh3b1	0.121517	-0.0289866	N/A			Aldh3b1	1.85598	-0.319439	N/A			Aldh3b1	0.759399	0.0860558
																																			Aldh4a1	0.585519	-0.108042	N/A			Aldh4a1	1.18811	0.112525	N/A			Aldh4a1	3.37211	0.341709
																																			Aldh5a1	1.60616	-0.191833	N/A			Aldh5a1	2.52539	-0.125792	N/A			Aldh5a1	3.16624	-0.468228
																																			Aldh6a1	2.41907	0.260331	N/A			Aldh6a1	0.357298	0.0351671	N/A			Aldh6a1	3.20512	-0.509803
																																			Aldh7a1	2.74204	-0.130896	N/A			Aldh7a1	0.949716	0.0719287	N/A			Aldh7a1	3.91293	-0.262116
																																			Aldh9a1	2.81305	-0.140879	N/A			Aldh9a1	3.2041	0.169151	N/A			Aldh9a1	2.97133	-0.176098
																																			Aldoa	0.922978	-0.0847467	N/A			Aldoa	2.63334	-0.372265	N/A			Aldoa	1.14244	0.134195
																																			Aldoc	3.77449	0.979684	N/A			Aldoc	1.3498	0.239619	N/A			Aldoc	3.02349	0.678628
																																			Alg1	2.2786	0.214598	N/A			Alg1	3.07877	-0.0909208	N/A			Alg1	0.687657	0.0404809
																																			Alg10b	0.149795	-0.0231578	N/A			Alg10b	1.7624	0.319074	N/A			Alg10b	0.545521	-0.154412
																																			Alg11	3.98535	0.145943	N/A			Alg11	0.985271	0.119477	N/A			Alg11	0.975844	-0.0951691
																																			Alg12	0.425315	-0.0751909	N/A			Alg12	0.749946	0.138988	N/A			Alg12	1.28629	-0.197432
																																			Alg13	0.0630423	0.00888634	N/A			Alg13	1.62799	-0.202949	N/A			Alg13	1.91065	-0.334777
																																			Alg14	0.264319	0.0607529	N/A			Alg14	1.00301	0.0698026	N/A			Alg14	1.49752	-0.313971
																																			Alg2	0.0630391	0.00414212	N/A			Alg2	1.4857	0.0611153	N/A			Alg2	2.48005	-0.213245
																																			Alg3	0.0628397	-0.00718625	N/A			Alg3	0.19712	-0.0238285	N/A			Alg3	1.70773	0.193819
																																			Alg5	2.23694	0.192268	N/A			Alg5	1.33016	0.0488173	N/A			Alg5	0.0866736	-0.0100288
																																			Alg6	2.46207	0.40507	N/A			Alg6	0.375238	0.0627009	N/A			Alg6	1.85285	0.491216
																																			Alg8	1.13953	-0.0896346	N/A			Alg8	0.344524	-0.0665658	N/A			Alg8	0.63421	-0.0617129
																																			Alg9	1.76812	0.0713259	N/A			Alg9	1.8178	0.142749	N/A			Alg9	3.32478	-0.178335
																																			Alkbh1	0.809597	-0.0794671	N/A			Alkbh1	0.215014	-0.0544764	N/A			Alkbh1	2.10971	0.184162
																																			Alkbh3	0.562526	-0.0660521	N/A			Alkbh3	0.871203	-0.168003	N/A			Alkbh3	0.461185	-0.0420488
																																			Alkbh4	0.577218	0.33758	N/A			Alkbh4	0.372497	-0.0524152	N/A			Alkbh4	0.696527	0.0812448
																																			Alkbh5	1.63546	0.156602	N/A			Alkbh5	0.586354	-0.0394726	N/A			Alkbh5	0.0920744	-0.00750542
																																			Alkbh7	0.589783	-0.161837	N/A			Alkbh7	0.780745	0.0905031	N/A			Alkbh7	0.555483	0.115159
																																			Alkbh8	0.874807	0.0835508	N/A			Alkbh8	0.722155	0.104152	N/A			Alkbh8	0.125173	-0.0127939
																																			Alms1	0.11547	0.0184593	N/A			Alms1	1.36722	-0.0980085	N/A			Alms1	0.362473	0.0848465
																																			Alox5	0.260147	-0.100501	N/A			Alox5	2.60533	0.904513	N/A			Alox5	1.31661	0.209385
																																			Als2	0.206802	0.0634225	N/A			Als2	0.504142	-0.0322291	N/A			Als2	0.649843	0.0451692
																																			Alx1	1.69335	0.527964	N/A			Alx1	1.61777	0.293758	N/A			Alx1	0.925871	-0.271877
																																			Alyref	0.401318	-0.0165939	N/A			Alyref	0.724551	-0.0787926	N/A			Alyref	1.83872	0.373075
																																			Amacr	1.43068	0.279336	N/A			Amacr	0.560358	-0.0419044	N/A			Amacr	1.08047	-0.119432
																																			Ambra1	0.259099	-0.0451279	N/A			Ambra1	1.71006	-0.13895	N/A			Ambra1	0.0557169	0.00503031
																																			Amdhd2	0.199922	0.0295111	N/A			Amdhd2	0.103703	-0.0235761	N/A			Amdhd2	4.90118	-0.467309
																																			Amfr	0.0435128	-0.00432523	N/A			Amfr	1.19155	0.131363	N/A			Amfr	0.203646	0.0340335
																																			Ammecr1l	0.871885	0.199187	N/A			Ammecr1l	0.433951	-0.0742327	N/A			Ammecr1l	2.64616	0.352089
																																			Amn1	0.767112	-0.183631	N/A			Amn1	0.230276	-0.0480563	N/A			Amn1	0.983668	-0.236045
																																			Amot	1.21762	0.162549	N/A			Amot	2.65514	0.30994	N/A			Amot	1.18774	-0.235277
																																			Amotl1	1.46038	0.172791	N/A			Amotl1	1.98959	-0.164106	N/A			Amotl1	3.35545	-0.368708
																																			Amotl2	0.0824575	-0.0247091	N/A			Amotl2	1.91278	-0.771149	N/A			Amotl2	1.16763	0.272776
																																			Ampd2	4.22731	0.133656	N/A			Ampd2	2.45172	0.105482	N/A			Ampd2	1.62444	0.0733337
																																			Ampd3	1.81979	-0.336933	N/A			Ampd3	1.09154	-0.170834	N/A			Ampd3	4.07449	-0.737127
																																			Amz2	0.0387031	-0.00950178	N/A			Amz2	0.09652	-0.0445518	N/A			Amz2	0.308008	0.0492573
																																			Anapc1	1.90012	-0.129123	N/A			Anapc1	3.86995	0.116562	N/A			Anapc1	1.11844	0.0591087
																																			Anapc10	0.361614	0.0774835	N/A			Anapc10	0.518239	0.0461547	N/A			Anapc10	2.85514	0.408813
																																			Anapc11	0.433091	-0.0355956	N/A			Anapc11	0.00523686	-0.0014286	N/A			Anapc11	1.99236	0.286753
																																			Anapc15	0.0619555	0.0410576	N/A			Anapc15	2.55519	0.445795	N/A			Anapc15	0.255612	-0.129345
																																			Anapc16	3.20563	0.208652	N/A			Anapc16	0.240587	-0.0504608	N/A			Anapc16	3.44876	0.707669
																																			Anapc2	2.6797	-0.175838	N/A			Anapc2	3.06818	0.171613	N/A			Anapc2	0.319026	0.0253239
																																			Anapc4	0.748259	-0.0884412	N/A			Anapc4	0.525662	-0.0492229	N/A			Anapc4	1.37708	0.186195
																																			Anapc5	1.03614	-0.136886	N/A			Anapc5	0.314064	0.0377382	N/A			Anapc5	1.25617	-0.228392
																																			Anapc5	0.159971	-0.0369225	N/A			Anapc5	0.734073	0.321309	N/A			Anapc5	2.98079	-0.653182
																																			Anapc7	1.18495	0.0812626	N/A			Anapc7	1.888	0.102798	N/A			Anapc7	2.09385	0.244143
																																			Angel2	1.9048	0.121686	N/A			Angel2	0.0338043	0.00342305	N/A			Angel2	0.822056	0.096461
																																			Angptl2	3.2952	-0.57241	N/A			Angptl2	0.209666	0.0192242	N/A			Angptl2	1.96536	0.176243
																																			Ank2	1.83925	0.438144	N/A			Ank2	1.68301	-0.542257	N/A			Ank2	1.95215	0.517527
																																			Ank2	3.73732	1.23928	N/A			Ank2	2.75619	-0.16717	N/A			Ank2	4.92311	-0.699018
																																			Ank3	2.82495	-0.180431	N/A			Ank3	1.31847	-0.156113	N/A			Ank3	0.458299	-0.0244853
																																			Ankfn1	1.86643	0.403797	N/A			Ankfn1	1.29774	-0.31185	N/A			Ankfn1	2.27577	-0.612631
																																			Ankfy1	0.534622	0.111528	N/A			Ankfy1	0.492171	-0.0551669	N/A			Ankfy1	2.25869	-0.321983
																																			Ankh	2.59924	-0.210437	N/A			Ankh	4.11625	-0.852642	N/A			Ankh	1.0581	0.100961
																																			Ankhd1	0.138	-0.00726128	N/A			Ankhd1	0.890315	-0.0499452	N/A			Ankhd1	1.24057	-0.0625966
																																			Ankhd1	0.726687	-0.056893	N/A			Ankhd1	0.341103	0.0498486	N/A			Ankhd1	0.0693124	-0.00947189
																																			Ankib1	1.02541	0.181442	N/A			Ankib1	0.0426811	0.0089976	N/A			Ankib1	2.36739	0.402641
																																			Ankle1	0.590983	-0.11659	N/A			Ankle1	0.339794	-0.158386	N/A			Ankle1	1.06739	-0.174914
																																			Ankle2	1.14626	-0.097744	N/A			Ankle2	0.560446	0.0507609	N/A			Ankle2	0.602565	-0.0448538
																																			Ankmy2	2.95014	-0.309453	N/A			Ankmy2	0.300669	-0.0321039	N/A			Ankmy2	0.0792394	-0.00890605
																																			Ankrd1	0.397121	0.136809	N/A			Ankrd1	1.10408	0.42988	N/A			Ankrd1	0.00839827	0.00209935
																																			Ankrd10	1.32396	-0.211115	N/A			Ankrd10	1.6986	0.340837	N/A			Ankrd10	2.04631	0.609599
																																			Ankrd11	0.185772	0.0276883	N/A			Ankrd11	0.206695	-0.0282726	N/A			Ankrd11	1.91192	0.372677
																																			Ankrd13a	1.18947	-0.0754045	N/A			Ankrd13a	0.292239	0.0501741	N/A			Ankrd13a	0.180636	-0.0201136
																																			Ankrd17	0.616597	0.0557518	N/A			Ankrd17	0.348412	-0.0537033	N/A			Ankrd17	2.88324	0.27758
																																			Ankrd26	0.827983	-0.106347	N/A			Ankrd26	1.06135	0.151161	N/A			Ankrd26	1.03636	-0.133345
																																			Ankrd27	0.39814	-0.0230662	N/A			Ankrd27	1.45391	0.207509	N/A			Ankrd27	0.238252	0.015487
																																			Ankrd28	2.56373	-0.231164	N/A			Ankrd28	0.00478418	0.000740687	N/A			Ankrd28	1.90828	-0.126799
																																			Ankrd32	1.93223	0.412952	N/A			Ankrd32	0.521908	0.0620238	N/A			Ankrd32	1.27257	0.302468
																																			Ankrd39	1.51801	0.363238	N/A			Ankrd39	2.60502	-0.437686	N/A			Ankrd39	0.228354	-0.0847079
																																			Ankrd40	0.887905	-0.113482	N/A			Ankrd40	0.0784755	0.0195471	N/A			Ankrd40	3.13203	0.10018
																																			Ankrd44	1.74026	0.158569	N/A			Ankrd44	1.98499	0.498597	N/A			Ankrd44	1.21809	-0.173303
																																			Ankrd46	0.0610858	0.0113913	N/A			Ankrd46	0.597478	0.0640558	N/A			Ankrd46	1.40547	0.22149
																																			Ankrd49	0.7878	0.132399	N/A			Ankrd49	0.221544	0.0298354	N/A			Ankrd49	2.00732	-0.173028
																																			Ankrd50	0.076336	0.0105775	N/A			Ankrd50	0.673633	0.0519136	N/A			Ankrd50	2.37362	0.24795
																																			Ankrd52	3.02362	0.428639	N/A			Ankrd52	4.899	-1.14355	N/A			Ankrd52	0.843435	-0.128285
																																			Ankrd54	0.0613199	0.016154	N/A			Ankrd54	0.00396476	0.000879288	N/A			Ankrd54	0.515297	0.0823746
																																			Ankzf1	1.93521	0.173835	N/A			Ankzf1	0.560821	-0.0672544	N/A			Ankzf1	2.90092	-0.231312
																																			Anln	0.594897	-0.0182794	N/A			Anln	3.09614	-0.0869007	N/A			Anln	4.49077	0.422003
																																			Ano10	0.850547	-0.0829315	N/A			Ano10	0.0951638	-0.0164305	N/A			Ano10	0.395337	-0.0192992
																																			Ano6	1.39459	-0.122106	N/A			Ano6	0.0530308	0.00954056	N/A			Ano6	1.37337	-0.112576
																																			Ano8	1.54297	0.108856	N/A			Ano8	0.255344	-0.0337925	N/A			Ano8	2.95644	-0.506802
																																			Anp32a	0.779873	0.0708625	N/A			Anp32a	1.70296	-0.0479959	N/A			Anp32a	1.57423	-0.062102
																																			Anp32b	1.44219	0.0586128	N/A			Anp32b	0.848685	0.109704	N/A			Anp32b	0.0800729	-0.00988897
																																			Anp32e	2.27543	0.358702	N/A			Anp32e	0.453547	-0.0456676	N/A			Anp32e	2.62493	0.329131
																																			Antxr1	0.221777	0.0286649	N/A			Antxr1	0.708477	0.150686	N/A			Antxr1	2.9196	-0.409731
																																			Antxr2	3.80147	0.576201	N/A			Antxr2	0.0546416	0.0145346	N/A			Antxr2	2.88237	-0.383956
																																			Anxa1	3.46189	-0.599238	N/A			Anxa1	2.62238	-0.674115	N/A			Anxa1	1.06537	0.0792236
																																			Anxa11	0.343844	-0.023159	N/A			Anxa11	0.987942	-0.0602392	N/A			Anxa11	2.64381	-0.170808
																																			Anxa2	4.19552	-0.274553	N/A			Anxa2	0.769063	0.068737	N/A			Anxa2	3.12592	-0.218674
																																			Anxa3	3.80517	-0.318999	N/A			Anxa3	4.80658	-1.92449	N/A			Anxa3	5.01744	-0.403344
																																			Anxa4	3.78331	-0.241024	N/A			Anxa4	0.1484	-0.0173747	N/A			Anxa4	2.77457	-0.290482
																																			Anxa5	2.21493	-0.154962	N/A			Anxa5	1.67555	-0.138636	N/A			Anxa5	1.92612	-0.209255
																																			Anxa6	5.95362	0.740107	N/A			Anxa6	0.777931	0.0756658	N/A			Anxa6	0.178187	-0.010835
																																			Anxa7	0.691974	-0.0218589	N/A			Anxa7	1.16488	-0.095981	N/A			Anxa7	4.10788	-0.3041
																																			Aox1	0.496852	-0.168571	N/A			Aox1	0.23865	0.0549107	N/A			Aox1	0.868605	-0.344224
																																			Ap1ar	2.87296	0.220116	N/A			Ap1ar	2.29782	-0.338528	N/A			Ap1ar	1.3145	0.168991
																																			Ap1b1	2.51227	0.092509	N/A			Ap1b1	2.61782	0.112428	N/A			Ap1b1	0.548637	-0.0259361
																																			Ap1g1	2.28797	-0.0367572	N/A			Ap1g1	1.75287	0.061374	N/A			Ap1g1	0.557428	-0.024662
																																			Ap1g2	2.50427	0.417888	N/A			Ap1g2	3.87121	-0.461802	N/A			Ap1g2	4.32033	-0.748266
																																			Ap1m1	0.202815	0.0171394	N/A			Ap1m1	2.60425	0.0779444	N/A			Ap1m1	0.556796	-0.041556
																																			Ap1s1	0.20564	0.0186323	N/A			Ap1s1	0.699817	0.0390886	N/A			Ap1s1	0.547117	-0.0658131
																																			Ap2a1	1.10335	-0.0837428	N/A			Ap2a1	1.48301	0.0512238	N/A			Ap2a1	0.153525	-0.0194925
																																			Ap2a2	0.420239	-0.092701	N/A			Ap2a2	0.546378	-0.0799192	N/A			Ap2a2	1.45869	-0.130423
																																			Ap2b1	2.85435	-0.160854	N/A			Ap2b1	0.835428	0.0533339	N/A			Ap2b1	1.9125	-0.121229
																																			Ap2m1	1.72946	-0.0940425	N/A			Ap2m1	0.569041	0.0466385	N/A			Ap2m1	0.736911	-0.0508232
																																			Ap2s1	1.50451	-0.140003	N/A			Ap2s1	2.18049	0.0918789	N/A			Ap2s1	1.72407	-0.114025
																																			Ap3b1	0.927287	0.0612062	N/A			Ap3b1	0.0195639	-0.000876745	N/A			Ap3b1	0.314637	-0.032629
																																			Ap3b2	0.221579	0.0322247	N/A			Ap3b2	3.59892	-1.42347	N/A			Ap3b2	5.18059	-2.0983
																																			Ap3d1	1.39612	0.0600376	N/A			Ap3d1	0.210984	0.0210317	N/A			Ap3d1	0.658174	-0.0543906
																																			Ap3m1	0.650932	0.0534687	N/A			Ap3m1	0.817991	0.0840785	N/A			Ap3m1	1.76472	-0.214096
																																			Ap3m2	0.535594	-0.0517686	N/A			Ap3m2	0.171832	-0.0342776	N/A			Ap3m2	0.444471	-0.153262
																																			Ap3s1	0.31166	0.0452518	N/A			Ap3s1	2.0347	0.219637	N/A			Ap3s1	3.25191	-0.279284
																																			Ap3s2	0.421846	0.104122	N/A			Ap3s2	2.34321	-0.136169	N/A			Ap3s2	0.192176	0.0686963
																																			Ap4b1	1.05562	0.120869	N/A			Ap4b1	0.104819	-0.0165908	N/A			Ap4b1	2.38673	0.196284
																																			Ap4e1	1.21155	0.098114	N/A			Ap4e1	0.139915	0.0170708	N/A			Ap4e1	1.65268	0.210683
																																			Ap4m1	0.49564	0.0601838	N/A			Ap4m1	2.45005	-0.459709	N/A			Ap4m1	2.53202	-0.316367
																																			Ap4s1	0.236706	0.107344	N/A			Ap4s1	0.560146	0.185335	N/A			Ap4s1	0.554179	-0.134098
																																			Ap5b1	1.18445	-0.109692	N/A			Ap5b1	0.727919	-0.0341568	N/A			Ap5b1	0.0295615	-0.00420189
																																			Ap5m1	1.2147	-0.0812333	N/A			Ap5m1	1.0885	-0.114679	N/A			Ap5m1	3.02335	-0.247828
																																			Ap5s1	0.398838	-0.0544573	N/A			Ap5s1	0.339392	-0.0578868	N/A			Ap5s1	1.14709	-0.0429459
																																			Ap5z1	0.444026	0.127084	N/A			Ap5z1	1.43882	0.253653	N/A			Ap5z1	1.37997	-0.100758
																																			Apaf1	0.304093	-0.0312907	N/A			Apaf1	1.63067	0.0719433	N/A			Apaf1	1.38055	-0.137842
																																			Apba3	1.58102	0.128554	N/A			Apba3	0.239872	-0.0326506	N/A			Apba3	0.966282	-0.12045
																																			Apbb1	3.43984	-0.658734	N/A			Apbb1	0.0850866	-0.0365117	N/A			Apbb1	4.12499	-0.396547
																																			Apbb1ip	0.916716	-0.061353	N/A			Apbb1ip	4.52566	1.9441	N/A			Apbb1ip	4.66689	-1.025
																																			Apbb2	2.36607	-0.35245	N/A			Apbb2	1.26236	-0.243567	N/A			Apbb2	2.1849	-0.214612
																																			Apc	0.414962	0.0301781	N/A			Apc	0.641502	-0.109499	N/A			Apc	1.61035	0.173448
																																			Apeh	1.59377	-0.158993	N/A			Apeh	0.0270617	0.00289917	N/A			Apeh	2.14447	-0.257533
																																			Apex1	0.846176	0.0517432	N/A			Apex1	1.52065	-0.0659854	N/A			Apex1	0.32261	-0.0217609
																																			Aph1a	1.53181	0.164134	N/A			Aph1a	2.28639	0.216347	N/A			Aph1a	2.07947	0.140114
																																			Api5	1.49283	-0.0581398	N/A			Api5	2.11415	0.0767199	N/A			Api5	2.90839	-0.173631
																																			Apip	1.61383	0.205664	N/A			Apip	1.02602	0.0921491	N/A			Apip	2.54924	-0.153229
																																			Aplf	0.453687	0.0665296	N/A			Aplf	1.31567	-0.108648	N/A			Aplf	1.37735	-0.143141
																																			Aplp2	1.97101	0.16274	N/A			Aplp2	2.8624	0.45715	N/A			Aplp2	2.57436	-0.262035
																																			Apmap	2.43705	0.256652	N/A			Apmap	0.369917	-0.0190525	N/A			Apmap	2.55754	-0.18317
																																			Apoa1bp	1.41391	-0.134936	N/A			Apoa1bp	0.115537	-0.0133406	N/A			Apoa1bp	3.34952	-0.402089
																																			Apob	1.22478	-0.185427	N/A			Apob	1.06716	0.243498	N/A			Apob	1.42144	0.383734
																																			Apobr	2.72345	-0.234273	N/A			Apobr	1.56917	-0.863233	N/A			Apobr	0.292237	0.0738233
																																			Apoe	0.475662	0.122485	N/A			Apoe	0.112347	0.0104593	N/A			Apoe	3.25499	-0.90796
																																			Apoo	1.03185	-0.133127	N/A			Apoo	1.63538	-0.301168	N/A			Apoo	1.63891	0.294092
																																			Apool	1.94318	-0.142972	N/A			Apool	1.71778	-0.0626462	N/A			Apool	0.419519	-0.00929642
																																			Apopt1	2.46722	-0.22968	N/A			Apopt1	1.17115	-0.145741	N/A			Apopt1	1.15865	0.15412
																																			App	2.46597	1.14635	N/A			App	1.93779	0.285479	N/A			App	3.59691	-0.635475
																																			Appbp2	0.368724	0.0592155	N/A			Appbp2	0.800854	0.103978	N/A			Appbp2	1.85703	0.326974
																																			Appl1	0.177861	0.0126915	N/A			Appl1	1.27315	-0.122362	N/A			Appl1	1.40396	-0.17133
																																			Appl2	0.388594	-0.0547784	N/A			Appl2	1.53499	0.110402	N/A			Appl2	1.29626	-0.1249
																																			Aprt	1.31603	-0.19516	N/A			Aprt	1.45187	-0.109887	N/A			Aprt	0.695878	-0.0671692
																																			Aptx	3.49683	0.343932	N/A			Aptx	0.694685	0.078776	N/A			Aptx	0.39906	-0.0699088
																																			Aqr	0.947618	0.0671978	N/A			Aqr	1.27215	0.0832672	N/A			Aqr	2.69043	0.247337
																																			Araf	2.41862	-0.195467	N/A			Araf	0.188824	0.0142085	N/A			Araf	2.44744	0.113825
																																			Arap1	0.222437	-0.0248381	N/A			Arap1	1.03795	0.0661488	N/A			Arap1	2.35695	-0.246715
																																			Arap2	0.431404	0.103947	N/A			Arap2	1.06516	0.696298	N/A			Arap2	0.308404	-0.122825
																																			Arap3	2.1797	-0.130498	N/A			Arap3	3.26633	0.959734	N/A			Arap3	3.55386	0.627919
																																			Arcn1	0.220353	0.00992076	N/A			Arcn1	0.212443	-0.0148023	N/A			Arcn1	2.70153	0.110208
																																			Arf1	1.25506	-0.129829	N/A			Arf1	0.711229	0.162308	N/A			Arf1	3.06619	0.683102
																																			Arf4	0.0989124	-0.0121231	N/A			Arf4	0.143706	-0.0291112	N/A			Arf4	0.109777	0.0125853
																																			Arf5	0.874379	0.0573756	N/A			Arf5	0.296626	0.0324065	N/A			Arf5	3.41945	-0.372523
																																			Arf6	2.36427	-0.251528	N/A			Arf6	1.02864	0.0945263	N/A			Arf6	3.39958	-0.267597
																																			Arfgap1	2.71616	0.231517	N/A			Arfgap1	0.926166	-0.0728092	N/A			Arfgap1	1.64996	0.17036
																																			Arfgap2	0.213781	-0.017224	N/A			Arfgap2	0.166916	0.0172462	N/A			Arfgap2	0.997313	0.0914078
																																			Arfgap3	2.74973	-0.320953	N/A			Arfgap3	0.979674	-0.0350475	N/A			Arfgap3	2.16377	-0.160577
																																			Arfgef1	0.77977	0.114799	N/A			Arfgef1	0.651108	0.0246271	N/A			Arfgef1	0.160054	0.0203787
																																			Arfgef2	2.38629	0.187412	N/A			Arfgef2	1.9819	-0.140661	N/A			Arfgef2	2.51809	-0.209164
																																			Arfgef3	0.00340148	0.00341543	N/A			Arfgef3	3.61798	0.68332	N/A			Arfgef3	0.677802	-0.134373
																																			Arfip1	3.19894	0.174766	N/A			Arfip1	0.21527	-0.0480658	N/A			Arfip1	1.05252	-0.201173
																																			Arfip1	0.0802427	-0.0229816	N/A			Arfip1	3.33932	0.361654	N/A			Arfip1	1.76321	-0.220602
																																			Arfip2	2.6325	-0.217702	N/A			Arfip2	0.303681	-0.0211786	N/A			Arfip2	0.417899	0.0532112
																																			Arfrp1	1.33557	0.213363	N/A			Arfrp1	0.21273	-0.0458813	N/A			Arfrp1	2.29879	0.235445
																																			Arglu1	2.1768	0.182891	N/A			Arglu1	0.0418241	0.00686963	N/A			Arglu1	1.62994	0.153665
																																			Arhgap1	0.975377	-0.0630232	N/A			Arhgap1	2.78939	0.171725	N/A			Arhgap1	0.207262	-0.0122039
																																			Arhgap10	2.5816	-0.178397	N/A			Arhgap10	1.08523	0.0838852	N/A			Arhgap10	1.90087	-0.192926
																																			Arhgap11a	0.761488	0.100778	N/A			Arhgap11a	0.0361206	-0.0072244	N/A			Arhgap11a	2.90797	0.367172
																																			Arhgap12	0.104281	-0.0147966	N/A			Arhgap12	1.51561	0.0826302	N/A			Arhgap12	3.19013	-0.358839
																																			Arhgap17	1.1816	-0.0476837	N/A			Arhgap17	1.79419	0.143871	N/A			Arhgap17	2.97764	0.182638
																																			Arhgap18	5.8313	-0.780701	N/A			Arhgap18	1.10058	-0.0600669	N/A			Arhgap18	1.67141	0.0603523
																																			Arhgap19	0.44484	-0.0599346	N/A			Arhgap19	2.998	0.459291	N/A			Arhgap19	0.369844	0.0997423
																																			Arhgap21	2.623	0.229026	N/A			Arhgap21	0.572661	-0.0391585	N/A			Arhgap21	1.53148	-0.0499439
																																			Arhgap22	2.81569	-0.218153	N/A			Arhgap22	4.05364	-0.819026	N/A			Arhgap22	2.22928	-0.185011
																																			Arhgap23	2.65816	-0.206425	N/A			Arhgap23	0.903437	0.076725	N/A			Arhgap23	2.64373	-0.280427
																																			Arhgap27	0.320287	-0.0850048	N/A			Arhgap27	0.34157	-0.0892499	N/A			Arhgap27	2.27321	0.61951
																																			Arhgap28	0.302786	-0.0402025	N/A			Arhgap28	1.88009	-0.300048	N/A			Arhgap28	2.15305	-0.225909
																																			Arhgap29	0.996206	0.296736	N/A			Arhgap29	1.02327	-0.1015	N/A			Arhgap29	0.951492	0.0579402
																																			Arhgap30	0.056839	-0.00441106	N/A			Arhgap30	0.561636	-0.0706711	N/A			Arhgap30	4.06851	-0.868526
																																			Arhgap31	0.919389	-0.106351	N/A			Arhgap31	0.036395	0.00530624	N/A			Arhgap31	0.264047	-0.0324955
																																			Arhgap32	3.83311	0.865484	N/A			Arhgap32	0.0348025	0.00661087	N/A			Arhgap32	2.266	-0.167104
																																			Arhgap35	0.106707	0.00970268	N/A			Arhgap35	2.3103	0.160841	N/A			Arhgap35	1.92114	-0.212346
																																			Arhgap39	1.00735	0.283838	N/A			Arhgap39	3.24613	-0.404687	N/A			Arhgap39	2.28938	-0.411887
																																			Arhgap42	0.429163	0.0710729	N/A			Arhgap42	2.80065	-0.553355	N/A			Arhgap42	0.0779408	-0.0263856
																																			Arhgap5	1.15743	0.145618	N/A			Arhgap5	1.22453	0.0905501	N/A			Arhgap5	0.51999	-0.0631173
																																			Arhgap6	0.0936502	-0.0255057	N/A			Arhgap6	1.72781	0.493072	N/A			Arhgap6	0.385738	-0.0833645
																																			Arhgap9	0.327109	0.0959371	N/A			Arhgap9	1.26224	0.249493	N/A			Arhgap9	0.988661	-0.462532
																																			Arhgdia	0.948153	-0.134663	N/A			Arhgdia	0.7738	0.0991936	N/A			Arhgdia	0.161694	0.0260429
																																			Arhgdib	1.30628	0.371468	N/A			Arhgdib	0.0873279	0.0117175	N/A			Arhgdib	0.751617	0.210605
																																			Arhgef1	0.208912	-0.0159321	N/A			Arhgef1	1.348	0.0629743	N/A			Arhgef1	4.26202	-0.242524
																																			Arhgef10	2.39693	0.296329	N/A			Arhgef10	0.751059	-0.116382	N/A			Arhgef10	2.49156	-0.406941
																																			Arhgef10l	1.76336	0.551204	N/A			Arhgef10l	0.520019	-0.118233	N/A			Arhgef10l	0.0543388	-0.011816
																																			Arhgef11	0.945307	0.141094	N/A			Arhgef11	0.0345767	0.0087471	N/A			Arhgef11	1.86787	-0.273936
																																			Arhgef12	0.162704	0.0175381	N/A			Arhgef12	0.248128	0.022721	N/A			Arhgef12	1.43985	0.0918509
																																			Arhgef17	0.744082	0.0985661	N/A			Arhgef17	0.376511	-0.07879	N/A			Arhgef17	3.46772	0.564023
																																			Arhgef18	1.69613	-0.105922	N/A			Arhgef18	0.959437	-0.123422	N/A			Arhgef18	0.190958	0.0197913
																																			Arhgef2	1.23627	-0.142986	N/A			Arhgef2	0.389623	0.119896	N/A			Arhgef2	2.50143	0.417534
																																			Arhgef25	3.20335	0.219386	N/A			Arhgef25	1.53153	0.265788	N/A			Arhgef25	3.37603	-0.542613
																																			Arhgef28	0.268442	-0.0916793	N/A			Arhgef28	4.34051	2.6174	N/A			Arhgef28	6.21111	2.0065
																																			Arhgef39	1.62241	0.181187	N/A			Arhgef39	0.354492	0.0513948	N/A			Arhgef39	1.20353	0.138578
																																			Arhgef40	0.0975977	0.0114587	N/A			Arhgef40	3.04684	-0.263258	N/A			Arhgef40	3.46399	-0.229978
																																			Arhgef7	2.94685	0.0826085	N/A			Arhgef7	0.0225176	-0.00150172	N/A			Arhgef7	3.88591	0.221434
																																			Arid1a	0.246437	-0.0203406	N/A			Arid1a	0.788922	0.0537523	N/A			Arid1a	3.94648	0.138594
																																			Arid1b	1.28098	-0.0699546	N/A			Arid1b	0.800434	0.0665468	N/A			Arid1b	0.398073	-0.056832
																																			Arid2	1.23269	0.107795	N/A			Arid2	0.0103952	-0.00122515	N/A			Arid2	2.78017	0.175491
																																			Arid3a	0.684916	-0.297389	N/A			Arid3a	0.734823	0.39196	N/A			Arid3a	1.40394	0.416674
																																			Arid4a	0.973198	-0.0943387	N/A			Arid4a	2.12577	0.168477	N/A			Arid4a	0.139595	0.0154705
																																			Arid4b	0.946708	-0.0858905	N/A			Arid4b	1.98628	0.158539	N/A			Arid4b	2.19533	0.27238
																																			Arid5b	0.14444	-0.0472819	N/A			Arid5b	0.86549	-0.376614	N/A			Arid5b	2.63715	-0.641563
																																			Arih1	1.77719	0.128754	N/A			Arih1	0.134725	0.0128104	N/A			Arih1	1.65704	0.111711
																																			Arih2	0.0681817	-0.0107339	N/A			Arih2	2.27974	-0.185081	N/A			Arih2	0.777183	0.0646114
																																			Arl1	0.698379	-0.100166	N/A			Arl1	0.470215	-0.052859	N/A			Arl1	2.45496	0.13464
																																			Arl14ep	3.11059	0.330779	N/A			Arl14ep	0.104744	0.0177937	N/A			Arl14ep	3.36995	0.244057
																																			Arl15	1.61989	0.160618	N/A			Arl15	0.121595	-0.0207437	N/A			Arl15	0.544253	-0.0694103
																																			Arl2	2.12157	-0.277316	N/A			Arl2	0.89863	0.0927334	N/A			Arl2	1.97417	-0.330745
																																			Arl2bp	0.3137	0.0677942	N/A			Arl2bp	1.14934	0.164534	N/A			Arl2bp	1.77925	0.129764
																																			Arl3	4.23214	-0.317489	N/A			Arl3	1.54497	-0.0961545	N/A			Arl3	2.77045	-0.215754
																																			Arl4c	0.960792	-0.0865892	N/A			Arl4c	2.15922	1.31624	N/A			Arl4c	2.77474	0.672346
																																			Arl5a	0.037963	0.00980314	N/A			Arl5a	1.2235	0.249165	N/A			Arl5a	1.25601	-0.231522
																																			Arl5b	1.19558	0.156544	N/A			Arl5b	0.489247	-0.0959797	N/A			Arl5b	2.60923	-0.409939
																																			Arl6	0.996885	-0.0970217	N/A			Arl6	0.180012	0.0201715	N/A			Arl6	0.943692	-0.161801
																																			Arl6ip1	1.18674	0.143983	N/A			Arl6ip1	0.071828	-0.00795619	N/A			Arl6ip1	2.07288	0.309157
																																			Arl6ip4	0.155346	-0.0208728	N/A			Arl6ip4	0.856608	0.130386	N/A			Arl6ip4	0.613931	0.156473
																																			Arl6ip5	3.48677	-0.521327	N/A			Arl6ip5	0.740194	0.0832996	N/A			Arl6ip5	4.01617	0.343807
																																			Arl6ip6	2.13662	-0.184248	N/A			Arl6ip6	1.83226	-0.209544	N/A			Arl6ip6	2.29683	-0.156831
																																			Arl8a	1.6328	-0.128115	N/A			Arl8a	2.84391	0.278613	N/A			Arl8a	2.20158	-0.261952
																																			Arl8b	2.24274	0.053243	N/A			Arl8b	0.736964	0.0640907	N/A			Arl8b	0.822619	-0.0373872
																																			Armc1	3.72124	-0.244009	N/A			Armc1	1.19103	0.0684751	N/A			Armc1	0.69668	-0.0582027
																																			Armc10	0.328494	0.0183525	N/A			Armc10	1.38384	0.14166	N/A			Armc10	0.136128	-0.00972621
																																			Armc5	0.764073	0.354586	N/A			Armc5	0.447355	0.323596	N/A			Armc5	0.643216	0.145224
																																			Armc6	1.13148	0.0839526	N/A			Armc6	1.88685	0.097236	N/A			Armc6	2.14764	0.19186
																																			Armc8	0.886829	0.158988	N/A			Armc8	0.188777	0.0179361	N/A			Armc8	0.636922	0.129645
																																			Armc8	0.212441	0.0217489	N/A			Armc8	0.404319	0.0786756	N/A			Armc8	0.963409	-0.163758
																																			Armc9	0.820147	-0.104387	N/A			Armc9	0.518274	0.105613	N/A			Armc9	0.0287792	0.00506528
																																			Armcx1	0.123673	0.0296586	N/A			Armcx1	0.737823	0.293779	N/A			Armcx1	0.16025	0.0300147
																																			Armcx2	0.0973825	-0.10191	N/A			Armcx2	0.0288281	0.00556056	N/A			Armcx2	1.67784	-0.103982
																																			Armcx3	1.51796	0.327533	N/A			Armcx3	1.03963	0.0867074	N/A			Armcx3	1.15233	0.127285
																																			Armcx4	1.64217	0.0999546	N/A			Armcx4	0.0358355	-0.0151291	N/A			Armcx4	1.1572	-0.179553
																																			Armt1	1.12184	-0.098292	N/A			Armt1	1.33077	0.0907059	N/A			Armt1	1.63396	-0.0521132
																																			Arnt	0.482221	-0.0835234	N/A			Arnt	0.514903	0.0249468	N/A			Arnt	0.408588	0.073438
																																			Arntl	1.62225	0.362583	N/A			Arntl	1.6286	0.167932	N/A			Arntl	1.63487	0.14229
																																			Arpc1a	1.43253	-0.190469	N/A			Arpc1a	2.7105	0.191917	N/A			Arpc1a	1.98358	-0.215601
																																			Arpc1b	0.0311679	-0.00383123	N/A			Arpc1b	0.183447	-0.0169379	N/A			Arpc1b	0.206626	-0.0264645
																																			Arpc2	0.523334	-0.0357068	N/A			Arpc2	0.126035	0.00892003	N/A			Arpc2	1.15108	-0.0488803
																																			Arpc3	1.87175	-0.0479914	N/A			Arpc3	1.34504	0.0876764	N/A			Arpc3	5.48801	0.470505
																																			Arpc4	0.610749	-0.0265516	N/A			Arpc4	1.93189	0.0833219	N/A			Arpc4	3.12196	-0.140185
																																			Arpc5	1.50771	-0.086408	N/A			Arpc5	1.63418	-0.105677	N/A			Arpc5	1.28426	-0.0672016
																																			Arpc5l	2.92559	0.154762	N/A			Arpc5l	1.51985	0.0793222	N/A			Arpc5l	2.56971	-0.202175
																																			Arpin	2.16747	-0.144238	N/A			Arpin	1.08358	-0.083559	N/A			Arpin	1.49921	0.116719
																																			Arpp19	0.112307	0.0254701	N/A			Arpp19	0.0570116	-0.0144386	N/A			Arpp19	0.0150313	-0.00593758
																																			Arrb1	0.680294	0.0486539	N/A			Arrb1	0.0628303	0.00812276	N/A			Arrb1	1.12327	-0.163954
																																			Arrb2	1.88641	-0.0999858	N/A			Arrb2	1.30455	-0.0859737	N/A			Arrb2	1.12507	0.123369
																																			Arrdc1	1.08779	-0.134268	N/A			Arrdc1	0.912818	-0.0965494	N/A			Arrdc1	1.03304	-0.0684656
																																			Arsa	0.719132	-0.175933	N/A			Arsa	1.15569	-0.171481	N/A			Arsa	2.8642	-0.580859
																																			Arsb	1.65236	0.151652	N/A			Arsb	2.06964	0.235393	N/A			Arsb	3.56603	-0.399426
																																			Arvcf	0.1498	-0.0757961	N/A			Arvcf	0.89675	-0.235477	N/A			Arvcf	0.243779	-0.100175
																																			Asah1	1.73975	0.0981274	N/A			Asah1	2.42924	0.12085	N/A			Asah1	0.500521	-0.0461025
																																			Asap2	3.73482	-0.223079	N/A			Asap2	1.189	-0.138838	N/A			Asap2	1.73199	-0.10655
																																			Asb1	1.24015	-0.105253	N/A			Asb1	1.03532	0.209349	N/A			Asb1	1.30061	0.192446
																																			Asb3	2.62236	-0.301621	N/A			Asb3	2.40101	0.250148	N/A			Asb3	1.46761	0.229555
																																			Asb6	2.52431	-0.22957	N/A			Asb6	0.317869	-0.038744	N/A			Asb6	4.43465	0.760811
																																			Ascc1	0.743482	-0.0742989	N/A			Ascc1	0.52022	0.0396907	N/A			Ascc1	1.82804	-0.111783
																																			Ascc2	0.351944	-0.0331135	N/A			Ascc2	0.626869	0.074056	N/A			Ascc2	2.65331	-0.219091
																																			Ascc3	1.80396	-0.0735804	N/A			Ascc3	3.77447	0.100895	N/A			Ascc3	0.00605616	0.000425975
																																			Asf1a	0.321204	-0.0195967	N/A			Asf1a	1.26264	0.207544	N/A			Asf1a	0.30215	0.0526441
																																			Asf1b	0.116463	-0.0273984	N/A			Asf1b	1.4322	0.204569	N/A			Asf1b	3.96006	0.653634
																																			Ash1l	1.02719	0.100459	N/A			Ash1l	1.0564	0.0817197	N/A			Ash1l	2.67839	0.341578
																																			Ash2l	0.54771	0.0299155	N/A			Ash2l	0.796932	0.039362	N/A			Ash2l	1.35854	-0.0545158
																																			Asl	0.380303	0.0278765	N/A			Asl	0.532679	0.0220108	N/A			Asl	3.02775	-0.292307
																																			Asna1	3.13561	0.208307	N/A			Asna1	2.24838	0.0786266	N/A			Asna1	0.976525	0.0572872
																																			Asns	0.697848	0.0339839	N/A			Asns	1.71559	0.0656509	N/A			Asns	2.6668	-0.177593
																																			Asnsd1	1.52233	0.122502	N/A			Asnsd1	1.52615	0.16072	N/A			Asnsd1	0.447831	0.0652421
																																			Asph	2.79509	-0.128086	N/A			Asph	1.90923	0.109734	N/A			Asph	4.79275	-0.211024
																																			Aspm	1.80281	-0.130936	N/A			Aspm	0.452674	0.0504398	N/A			Aspm	1.28653	0.103391
																																			Aspscr1	1.54923	-0.0474987	N/A			Aspscr1	1.6015	0.0696939	N/A			Aspscr1	2.08269	-0.187347
																																			Asrgl1	2.32785	0.219931	N/A			Asrgl1	0.519848	-0.0498651	N/A			Asrgl1	0.471725	-0.0615393
																																			Ass1	3.94329	2.35151	N/A			Ass1	1.54393	0.0634969	N/A			Ass1	2.58165	-0.812047
																																			Asun	0.0108932	-0.00166448	N/A			Asun	1.03676	0.0856635	N/A			Asun	1.84604	0.113214
																																			Asxl1	0.00428951	-0.00117747	N/A			Asxl1	1.63374	-0.378277	N/A			Asxl1	0.0749995	0.0335782
																																			Asxl2	0.187537	0.102563	N/A			Asxl2	1.59363	-0.651059	N/A			Asxl2	0.552795	0.199819
																																			Atad1	0.636556	0.0793565	N/A			Atad1	1.60384	-0.0744864	N/A			Atad1	1.83874	0.0987447
																																			Atad2	1.1512	0.0660216	N/A			Atad2	0.881031	-0.0635757	N/A			Atad2	3.88589	0.309921
																																			Atad2b	1.13396	0.255847	N/A			Atad2b	0.111896	-0.0186965	N/A			Atad2b	2.22028	0.159382
																																			Atad2b	0.326079	0.0969594	N/A			Atad2b	1.58381	0.38351	N/A			Atad2b	1.76429	0.2966
																																			Atad3	1.04778	-0.0316162	N/A			Atad3	0.129432	-0.0154006	N/A			Atad3	1.44834	0.112181
																																			Atad5	0.263992	0.0281162	N/A			Atad5	0.308666	0.0283267	N/A			Atad5	4.50188	0.667375
																																			Atat1	1.18182	-0.363643	N/A			Atat1	1.87939	-0.695614	N/A			Atat1	0.302406	0.122364
																																			Ate1	0.288038	-0.0466963	N/A			Ate1	0.339561	0.0681006	N/A			Ate1	0.0668876	0.0240205
																																			Atf1	0.128376	-0.0211563	N/A			Atf1	0.038016	0.00729688	N/A			Atf1	2.08632	0.22544
																																			Atf2	2.04528	-0.250486	N/A			Atf2	1.07967	-0.127257	N/A			Atf2	0.217211	0.0254332
																																			Atf6	3.4708	0.299272	N/A			Atf6	1.6723	-0.239024	N/A			Atf6	3.30346	0.35093
																																			Atf6b	0.356463	0.165689	N/A			Atf6b	2.58495	0.650459	N/A			Atf6b	0.890747	-0.255045
																																			Atf7;Gm28047	1.31743	0.0917969	N/A			Atf7;Gm28047	0.345547	0.0748717	N/A			Atf7;Gm28047	3.93227	0.461481
																																			Atf7ip	0.0681801	-0.00956345	N/A			Atf7ip	0.418644	0.0543035	N/A			Atf7ip	0.907557	0.0803928
																																			Atg101	0.136687	0.0651913	N/A			Atg101	0.0310997	0.0202961	N/A			Atg101	1.33671	0.212805
																																			Atg12	0.164999	-0.0153503	N/A			Atg12	0.639234	-0.0611528	N/A			Atg12	0.383281	0.0430075
																																			Atg13	2.02231	-0.123791	N/A			Atg13	0.859335	0.085975	N/A			Atg13	1.45787	-0.122672
																																			Atg16l1	1.49182	0.19084	N/A			Atg16l1	1.18329	0.0778879	N/A			Atg16l1	1.87729	-0.182919
																																			Atg16l2	0.636731	-0.217061	N/A			Atg16l2	0.578858	0.155768	N/A			Atg16l2	0.0696517	0.024697
																																			Atg2a	1.46674	-0.151149	N/A			Atg2a	0.820965	0.0678285	N/A			Atg2a	1.82335	-0.159555
																																			Atg2b	0.0602233	0.00981394	N/A			Atg2b	1.53139	0.118914	N/A			Atg2b	0.0275166	-0.00368563
																																			Atg3	2.90602	0.181524	N/A			Atg3	0.749765	0.0542971	N/A			Atg3	2.01063	-0.142272
																																			Atg4a	2.06293	0.286882	N/A			Atg4a	2.34561	-0.306291	N/A			Atg4a	1.07527	-0.0684376
																																			Atg4b	0.305194	0.0243937	N/A			Atg4b	1.42769	-0.0790647	N/A			Atg4b	2.93612	0.212382
																																			Atg4c	0.282772	0.0608336	N/A			Atg4c	2.14679	0.221788	N/A			Atg4c	4.7416	-0.715172
																																			Atg5	1.83002	0.039451	N/A			Atg5	0.298793	0.0314611	N/A			Atg5	2.0947	-0.140355
																																			Atg7	0.866129	0.0539112	N/A			Atg7	0.153669	-0.0281404	N/A			Atg7	1.70983	-0.514729
																																			Atg9a	0.0991213	0.0141449	N/A			Atg9a	0.815933	0.0975323	N/A			Atg9a	2.51834	0.352357
																																			Athl1	0.290579	-0.0397962	N/A			Athl1	0.55515	-0.143775	N/A			Athl1	2.28197	0.178706
																																			Atic	0.643348	0.0175056	N/A			Atic	2.07214	0.108009	N/A			Atic	1.45	-0.0801061
																																			Atl1	3.0992	0.585094	N/A			Atl1	2.20711	-0.141559	N/A			Atl1	1.41369	0.251865
																																			Atl2	1.35464	-0.0720158	N/A			Atl2	0.258163	0.0096728	N/A			Atl2	0.663564	-0.0261453
																																			Atl3	3.07835	-0.141319	N/A			Atl3	1.90124	0.145053	N/A			Atl3	4.37583	-0.424718
																																			Atm	1.1994	0.212013	N/A			Atm	1.57544	0.0996011	N/A			Atm	2.58029	0.185731
																																			Atn1	4.11869	-0.236915	N/A			Atn1	0.302831	0.0413609	N/A			Atn1	1.11487	-0.0778046
																																			Atox1	0.146767	-0.024538	N/A			Atox1	0.324188	-0.0568422	N/A			Atox1	0.871909	0.282926
																																			Atp11a	0.330617	0.0727654	N/A			Atp11a	2.57064	-0.147534	N/A			Atp11a	2.62645	-0.161201
																																			Atp11b	0.259818	-0.0279916	N/A			Atp11b	1.48462	-0.233372	N/A			Atp11b	1.24598	-0.101821
																																			Atp11c	1.20661	0.104852	N/A			Atp11c	3.27931	0.155104	N/A			Atp11c	0.33517	-0.0235672
																																			Atp13a1	2.72209	0.272883	N/A			Atp13a1	2.10547	0.204099	N/A			Atp13a1	0.54013	-0.0549628
																																			Atp13a2	0.15125	0.050979	N/A			Atp13a2	1.01072	-0.0912094	N/A			Atp13a2	0.393416	0.0458031
																																			Atp13a3	2.57918	0.175951	N/A			Atp13a3	0.233004	-0.0147279	N/A			Atp13a3	2.4366	-0.0917416
																																			Atp1a1	0.301928	0.00949351	N/A			Atp1a1	3.44063	0.140175	N/A			Atp1a1	4.2473	0.159686
																																			Atp1b1	3.2492	-0.408081	N/A			Atp1b1	1.89558	-0.341798	N/A			Atp1b1	2.82642	-0.16837
																																			Atp1b3	0.0221924	0.00540988	N/A			Atp1b3	0.642877	0.0921148	N/A			Atp1b3	2.52108	0.505154
																																			Atp2a2	0.923854	0.0401599	N/A			Atp2a2	0.986558	0.0540733	N/A			Atp2a2	0.191386	-0.00932439
																																			Atp2b1	0.782675	-0.0727189	N/A			Atp2b1	0.799873	0.0406717	N/A			Atp2b1	0.812668	-0.0589905
																																			Atp2b4	0.236734	-0.208261	N/A			Atp2b4	2.4999	0.659358	N/A			Atp2b4	1.2742	-0.233218
																																			Atp5a1	0.440738	-0.0378876	N/A			Atp5a1	1.67773	-0.112694	N/A			Atp5a1	0.237462	0.0129662
																																			Atp5b	0.14294	-0.0107587	N/A			Atp5b	0.95347	-0.0772158	N/A			Atp5b	0.201721	0.0152232
																																			Atp5c1	0.527094	-0.0419706	N/A			Atp5c1	1.05096	-0.0515874	N/A			Atp5c1	1.51195	0.0288391
																																			Atp5d	0.876287	-0.0555865	N/A			Atp5d	1.52177	-0.119005	N/A			Atp5d	0.63083	0.110359
																																			Atp5e	0.0302411	0.00881513	N/A			Atp5e	0.710794	-0.10349	N/A			Atp5e	0.911717	0.16199
																																			Atp5f1	1.54726	0.141572	N/A			Atp5f1	1.58365	-0.0498263	N/A			Atp5f1	0.950403	0.0585111
																																			Atp5g1	0.0124222	-0.00881831	N/A			Atp5g1	0.404147	0.067831	N/A			Atp5g1	0.376657	0.0723057
																																			Atp5h	0.924029	0.0580393	N/A			Atp5h	2.01313	-0.113973	N/A			Atp5h	0.981486	0.103572
																																			Atp5i;Atp5k	0.632411	0.0710691	N/A			Atp5i;Atp5k	2.30028	-0.167017	N/A			Atp5i;Atp5k	1.71622	0.247831
																																			Atp5j	0.780154	0.0420443	N/A			Atp5j	1.10895	-0.162116	N/A			Atp5j	0.633097	0.211119
																																			Atp5j2	0.652461	0.0557321	N/A			Atp5j2	1.4767	-0.308317	N/A			Atp5j2	1.699	0.184463
																																			Atp5l	0.440244	0.0537141	N/A			Atp5l	0.156627	0.0249189	N/A			Atp5l	2.73306	0.275928
																																			Atp5o	0.153254	0.0250352	N/A			Atp5o	0.296099	-0.0337397	N/A			Atp5o	0.072667	-0.00731786
																																			Atp5s	0.344948	-0.120347	N/A			Atp5s	0.932874	0.140223	N/A			Atp5s	1.97568	-0.348355
																																			Atp5sl	2.0329	-0.24525	N/A			Atp5sl	0.712233	-0.131815	N/A			Atp5sl	1.47433	-0.276267
																																			Atp6ap1	2.24397	-0.110764	N/A			Atp6ap1	0.226559	-0.0545165	N/A			Atp6ap1	3.93401	0.184615
																																			Atp6ap2	3.1645	-0.28422	N/A			Atp6ap2	0.886224	0.116753	N/A			Atp6ap2	1.66864	0.173831
																																			Atp6v0a1	0.483348	0.11077	N/A			Atp6v0a1	2.73937	0.0984446	N/A			Atp6v0a1	0.559715	-0.0650787
																																			Atp6v0a2	1.45168	0.152212	N/A			Atp6v0a2	1.38146	0.0936356	N/A			Atp6v0a2	0.952301	0.0666415
																																			Atp6v0c	0.732363	-0.143537	N/A			Atp6v0c	0.138257	0.0247002	N/A			Atp6v0c	1.95274	-0.186268
																																			Atp6v0d1	0.0764146	-0.0121657	N/A			Atp6v0d1	1.04348	0.0538152	N/A			Atp6v0d1	1.79338	-0.108461
																																			Atp6v1a	1.11697	0.125518	N/A			Atp6v1a	0.0879679	0.00548299	N/A			Atp6v1a	1.87401	-0.0383689
																																			Atp6v1b2	1.49752	0.236121	N/A			Atp6v1b2	0.227133	-0.0250155	N/A			Atp6v1b2	1.65219	0.102239
																																			Atp6v1c1	1.30524	0.136718	N/A			Atp6v1c1	0.839128	0.0373726	N/A			Atp6v1c1	0.279386	0.0109208
																																			Atp6v1d	1.38275	0.115934	N/A			Atp6v1d	0.369955	-0.0241133	N/A			Atp6v1d	1.20604	-0.116056
																																			Atp6v1e1	1.43826	0.192347	N/A			Atp6v1e1	0.521092	0.036005	N/A			Atp6v1e1	1.86618	-0.106829
																																			Atp6v1f	0.450044	0.0477422	N/A			Atp6v1f	0.397172	-0.00671069	N/A			Atp6v1f	1.4239	0.0802682
																																			Atp6v1g1	0.735903	0.155448	N/A			Atp6v1g1	0.875773	-0.264611	N/A			Atp6v1g1	0.635777	0.175913
																																			Atp6v1h	1.48691	0.131286	N/A			Atp6v1h	0.0661011	0.0030028	N/A			Atp6v1h	1.32764	-0.0672862
																																			Atp7a	2.47636	0.299158	N/A			Atp7a	1.66296	-0.172534	N/A			Atp7a	0.686533	-0.110315
																																			Atp9a	1.89253	2.56673	N/A			Atp9a	2.09036	-0.364684	N/A			Atp9a	0.513587	-0.188359
																																			Atp9b	0.125785	0.0189883	N/A			Atp9b	0.431326	-0.064277	N/A			Atp9b	2.43136	-0.236054
																																			Atpaf1	0.775134	0.108385	N/A			Atpaf1	0.555946	-0.131797	N/A			Atpaf1	0.195616	-0.0165418
																																			Atpaf2	0.246901	0.0404619	N/A			Atpaf2	1.72578	0.269487	N/A			Atpaf2	0.651097	0.171314
																																			Atpif1	0.949805	-0.17398	N/A			Atpif1	0.598223	-0.0750504	N/A			Atpif1	0.144269	-0.0465094
																																			Atr	0.185469	0.0177434	N/A			Atr	0.918044	0.11534	N/A			Atr	0.648905	0.0707798
																																			Atraid	0.584654	-0.0983963	N/A			Atraid	0.684134	0.0572166	N/A			Atraid	0.709802	0.201295
																																			Atrip	0.0836824	0.0226002	N/A			Atrip	1.67151	-0.161496	N/A			Atrip	2.91047	0.325958
																																			Atrn	0.507527	0.110421	N/A			Atrn	1.11442	-0.156136	N/A			Atrn	1.57272	-0.26034
																																			Atrx	0.556637	-0.0662912	N/A			Atrx	0.0229864	0.0044651	N/A			Atrx	0.582479	0.0776825
																																			Atrx	0.33748	0.0346413	N/A			Atrx	0.514267	0.0202821	N/A			Atrx	0.13205	0.00607999
																																			Atxn1	0.299419	0.0380249	N/A			Atxn1	0.115715	-0.0377801	N/A			Atxn1	0.721135	-0.105594
																																			Atxn10	4.23013	-0.322319	N/A			Atxn10	2.48361	0.0962836	N/A			Atxn10	4.27416	0.229472
																																			Atxn1l	0.518815	0.0794112	N/A			Atxn1l	0.362187	-0.0395457	N/A			Atxn1l	0.867098	0.139472
																																			Atxn2	0.731557	-0.087979	N/A			Atxn2	1.19705	-0.307652	N/A			Atxn2	0.963842	0.26763
																																			Atxn2	0.299619	-0.0557899	N/A			Atxn2	0.139024	-0.0175139	N/A			Atxn2	1.49441	0.105113
																																			Atxn2l	1.22923	0.275266	N/A			Atxn2l	0.170501	0.0564067	N/A			Atxn2l	1.45997	-0.177261
																																			Atxn3	0.489052	0.0741615	N/A			Atxn3	0.668749	0.0286668	N/A			Atxn3	1.68629	-0.0535965
																																			Atxn7l3b	0.603351	-0.0551834	N/A			Atxn7l3b	1.37337	0.132879	N/A			Atxn7l3b	3.6715	0.362974
																																			Auh	1.58781	-0.137325	N/A			Auh	1.3863	0.160039	N/A			Auh	2.45011	-0.379086
																																			Aup1	1.20594	0.142905	N/A			Aup1	0.162726	-0.0300051	N/A			Aup1	0.62741	-0.0982774
																																			Aurka	1.93591	-0.138472	N/A			Aurka	1.03899	0.0665131	N/A			Aurka	2.35319	0.303489
																																			Aurkaip1	0.00351097	0.00106621	N/A			Aurkaip1	0.0248558	-0.00660451	N/A			Aurkaip1	0.253047	0.0526937
																																			Aurkb	0.674684	-0.072415	N/A			Aurkb	1.98326	0.101383	N/A			Aurkb	3.97078	0.249132
																																			Aven	0.627901	0.0742747	N/A			Aven	0.382147	0.0280107	N/A			Aven	1.63735	0.232471
																																			Avl9	0.594031	-0.0393906	N/A			Avl9	1.32645	0.0458406	N/A			Avl9	1.86856	-0.199266
																																			Avpi1	1.11041	-0.205377	N/A			Avpi1	1.1348	0.117758	N/A			Avpi1	2.70305	0.311872
																																			AW554918;Kiaa1328	0.127087	0.0368373	N/A			AW554918;Kiaa1328	0.523995	0.0756518	N/A			AW554918;Kiaa1328	1.426	-0.162587
																																			Axin1	0.290327	-0.0299733	N/A			Axin1	0.923432	0.187183	N/A			Axin1	0.257682	-0.0621821
																																			Axl	0.9867	-0.108478	N/A			Axl	3.64083	-0.754757	N/A			Axl	0.485341	0.0254173
																																			Azi2	0.496955	-0.0918547	N/A			Azi2	0.712151	-0.109092	N/A			Azi2	0.407245	-0.0487226
																																			B2m	3.23724	-0.456772	N/A			B2m	1.76404	-0.18727	N/A			B2m	5.14255	-0.656305
																																			B3galnt2	0.0420842	0.0152232	N/A			B3galnt2	0.686439	-0.265352	N/A			B3galnt2	1.37527	0.17347
																																			B3galt6	1.14033	-0.148949	N/A			B3galt6	0.91232	0.128867	N/A			B3galt6	0.335413	0.035525
																																			B3galtl	1.80343	0.091348	N/A			B3galtl	2.30208	0.185404	N/A			B3galtl	3.4069	-0.165016
																																			B3gat3	1.89241	-0.294253	N/A			B3gat3	0.369405	-0.0802911	N/A			B3gat3	3.82572	-0.260601
																																			B3GNT2;B3gnt2	0.218493	-0.0265071	N/A			B3GNT2;B3gnt2	0.460781	0.053805	N/A			B3GNT2;B3gnt2	2.07799	0.169778
																																			B4galt1	1.14113	0.234981	N/A			B4galt1	2.38226	0.875743	N/A			B4galt1	0.986729	-0.134007
																																			B4galt3	1.23593	0.29293	N/A			B4galt3	1.60446	-0.219233	N/A			B4galt3	2.20733	0.258647
																																			B4galt5	1.71432	0.100668	N/A			B4galt5	2.1179	0.213589	N/A			B4galt5	0.933825	-0.136309
																																			B4galt7	0.0327769	-0.00753148	N/A			B4galt7	0.408276	0.0357469	N/A			B4galt7	0.1981	0.0556355
																																			B4gat1	1.47246	-0.195801	N/A			B4gat1	0.0756302	-0.0147978	N/A			B4gat1	0.632006	0.0802835
																																			B9d1	0.353314	-0.134951	N/A			B9d1	0.699999	0.236233	N/A			B9d1	2.44716	0.63168
																																			B9d2	0.123599	0.0238056	N/A			B9d2	0.681404	-0.117548	N/A			B9d2	1.14445	0.26491
																																			Babam1	2.21721	-0.13098	N/A			Babam1	1.23579	0.0819829	N/A			Babam1	2.48581	-0.266153
																																			Bad	0.901858	-0.0864646	N/A			Bad	3.34068	-0.477256	N/A			Bad	0.0390439	-0.0272859
																																			Bag1	0.769069	0.123134	N/A			Bag1	1.05248	0.0580349	N/A			Bag1	0.544165	0.0870679
																																			Bag2	0.00838001	0.000782649	N/A			Bag2	1.17705	0.0916189	N/A			Bag2	0.433477	-0.0250524
																																			Bag3	3.94666	-0.24891	N/A			Bag3	0.513092	-0.0512479	N/A			Bag3	0.783157	0.102781
																																			Bag4	0.144733	0.0259889	N/A			Bag4	0.0291532	0.00612895	N/A			Bag4	0.612365	0.105373
																																			Bag5	0.552659	0.0282447	N/A			Bag5	0.982139	-0.0868835	N/A			Bag5	3.24845	-0.219957
																																			Bag6	0.0130395	-0.000925064	N/A			Bag6	1.41471	0.0427278	N/A			Bag6	1.90082	-0.063165
																																			Bahcc1	0.156726	0.047039	N/A			Bahcc1	0.581576	-0.240227	N/A			Bahcc1	2.06594	0.37753
																																			Bahd1	0.392517	-0.0856088	N/A			Bahd1	1.60606	0.45371	N/A			Bahd1	1.96749	-0.341663
																																			Baiap2	0.60465	-0.296199	N/A			Baiap2	2.28154	0.806838	N/A			Baiap2	3.67111	0.841719
																																			Baiap2l1	2.66685	-0.311052	N/A			Baiap2l1	1.01806	-0.0796973	N/A			Baiap2l1	0.424255	-0.0253461
																																			Bak1	0.60611	-0.0630487	N/A			Bak1	0.33168	-0.0659027	N/A			Bak1	1.39103	0.191156
																																			Banf1	1.32953	-0.254117	N/A			Banf1	0.203001	-0.0368252	N/A			Banf1	0.353695	0.122491
																																			Banp	0.335069	0.111211	N/A			Banp	0.390549	-0.0498428	N/A			Banp	0.341028	-0.0911725
																																			Bap1	0.811938	0.118091	N/A			Bap1	0.208916	-0.0417468	N/A			Bap1	1.82053	0.175097
																																			Bap18;0610010K14Rik	1.18271	-0.0442066	N/A			Bap18;0610010K14Rik	1.43066	0.302589	N/A			Bap18;0610010K14Rik	2.95943	-0.600126
																																			Bard1	0.886296	-0.140802	N/A			Bard1	0.161308	0.0141201	N/A			Bard1	3.27006	0.271019
																																			Basp1	2.13034	0.502375	N/A			Basp1	2.26079	-0.310287	N/A			Basp1	1.43203	-0.26011
																																			Bax	2.54229	-0.117889	N/A			Bax	0.557265	0.0588601	N/A			Bax	1.51298	-0.0841999
																																			Baz1a	1.63696	0.204443	N/A			Baz1a	1.99305	0.0993792	N/A			Baz1a	3.67327	0.368285
																																			Baz1b	3.10147	0.239847	N/A			Baz1b	2.51044	-0.127981	N/A			Baz1b	3.10732	0.284528
																																			Baz2a	1.22312	0.12126	N/A			Baz2a	2.85285	-0.291686	N/A			Baz2a	1.76111	0.149192
																																			Baz2b	1.30501	0.0874736	N/A			Baz2b	0.0803336	-0.0178293	N/A			Baz2b	0.586159	0.0257963
																																			Bbc3	3.36021	0.305936	N/A			Bbc3	3.64215	-0.805505	N/A			Bbc3	2.45616	-0.469103
																																			Bbip1	0.272921	-0.0406551	N/A			Bbip1	1.12981	-0.0844002	N/A			Bbip1	1.02894	0.2177
																																			Bbs2	0.894454	-0.0707652	N/A			Bbs2	0.0704196	0.0172373	N/A			Bbs2	0.0927062	0.0186526
																																			Bbs4	1.15302	0.192167	N/A			Bbs4	2.07252	0.244137	N/A			Bbs4	1.27226	0.182141
																																			Bbs5	1.19838	-0.139513	N/A			Bbs5	0.522771	0.0949332	N/A			Bbs5	0.0801478	0.0107142
																																			Bbs7	0.215897	-0.0226892	N/A			Bbs7	0.0236525	0.00221634	N/A			Bbs7	1.20267	0.0728556
																																			Bbx	3.44074	-0.212748	N/A			Bbx	0.862442	0.0721162	N/A			Bbx	2.08278	-0.250416
																																			BC017158	1.05185	0.0584373	N/A			BC017158	1.28859	0.12378	N/A			BC017158	1.34651	-0.147798
																																			BC017643	1.37778	-0.243625	N/A			BC017643	0.0749444	0.00989787	N/A			BC017643	0.643298	-0.0806535
																																			BC027231	1.2868	0.134799	N/A			BC027231	1.89156	0.120193	N/A			BC027231	1.38978	0.120065
																																			BC048403	0.113485	0.0276006	N/A			BC048403	0.282235	0.107543	N/A			BC048403	1.22633	-0.364492
																																			BC052040	1.63403	0.268212	N/A			BC052040	0.606261	-0.064518	N/A			BC052040	0.102999	0.0324071
																																			Bcap29	0.738153	0.0562871	N/A			Bcap29	1.77596	-0.0762889	N/A			Bcap29	0.631805	-0.0406138
																																			Bcap31	1.09289	0.119759	N/A			Bcap31	0.215095	-0.0176487	N/A			Bcap31	1.43556	0.117481
																																			Bcar1	0.248056	-0.0170835	N/A			Bcar1	0.135753	-0.013483	N/A			Bcar1	3.84819	0.381191
																																			Bcar3	1.02615	0.20108	N/A			Bcar3	0.0277121	-0.024257	N/A			Bcar3	2.67666	-0.14609
																																			Bcas2	0.788643	0.0939344	N/A			Bcas2	1.69195	0.0954965	N/A			Bcas2	0.587953	0.032093
																																			Bcas3	2.0024	0.235334	N/A			Bcas3	0.456845	-0.0316493	N/A			Bcas3	0.323433	-0.0866273
																																			Bcas3	0.701386	-0.0641791	N/A			Bcas3	0.507767	0.066335	N/A			Bcas3	2.90184	-0.658018
																																			Bcat1	1.70147	-0.0812683	N/A			Bcat1	1.74873	0.146318	N/A			Bcat1	3.77981	0.29611
																																			Bcat2	1.2875	-0.125715	N/A			Bcat2	0.686412	0.0550772	N/A			Bcat2	1.89649	-0.176828
																																			Bccip	1.42089	0.0693277	N/A			Bccip	0.687802	0.0827522	N/A			Bccip	2.91314	0.268136
																																			Bcdin3d	1.36121	0.073899	N/A			Bcdin3d	1.56054	0.372027	N/A			Bcdin3d	2.8843	-0.340188
																																			Bckdha	2.58678	0.139718	N/A			Bckdha	1.32695	0.116327	N/A			Bckdha	3.51267	-0.352109
																																			Bckdhb	0.0483066	0.0272636	N/A			Bckdhb	0.0391214	-0.0183519	N/A			Bckdhb	1.26237	-0.286374
																																			Bckdk	1.1348	-0.146956	N/A			Bckdk	1.01405	-0.143992	N/A			Bckdk	1.74748	0.0459366
																																			Bcl10	0.303634	0.041165	N/A			Bcl10	1.61238	-0.194549	N/A			Bcl10	1.29763	-0.0443439
																																			Bcl2l1	1.08552	-0.065155	N/A			Bcl2l1	0.323587	0.0488663	N/A			Bcl2l1	3.09021	-0.220264
																																			Bcl2l13	1.14827	0.0895227	N/A			Bcl2l13	2.19116	0.163425	N/A			Bcl2l13	1.41862	-0.107759
																																			Bcl7a	0.33826	0.103161	N/A			Bcl7a	1.10012	0.756737	N/A			Bcl7a	1.39883	-1.39623
																																			Bcl7b	0.424515	0.0327085	N/A			Bcl7b	0.939674	-0.158621	N/A			Bcl7b	1.66486	0.568004
																																			Bcl7c	0.879221	-0.081817	N/A			Bcl7c	0.566318	0.125703	N/A			Bcl7c	1.59578	0.255109
																																			Bcl9	1.12002	0.131582	N/A			Bcl9	0.354256	-0.0644042	N/A			Bcl9	1.25406	0.259079
																																			Bcl9l	0.708816	-0.107964	N/A			Bcl9l	0.969449	0.197206	N/A			Bcl9l	0.729311	0.142581
																																			Bclaf1	0.327466	0.0888201	N/A			Bclaf1	0.261313	-0.0773424	N/A			Bclaf1	1.17712	0.174967
																																			Bclaf1	0.34352	0.0364812	N/A			Bclaf1	0.200543	0.0451813	N/A			Bclaf1	1.79064	0.306934
																																			Bcor	0.633036	0.1404	N/A			Bcor	0.309755	-0.0347169	N/A			Bcor	0.550606	0.101859
																																			Bcorl1	2.64165	-0.375364	N/A			Bcorl1	0.986589	0.172234	N/A			Bcorl1	1.51293	-0.173328
																																			Bcr	2.35252	-0.262884	N/A			Bcr	1.58954	-0.0871048	N/A			Bcr	1.38767	-0.100761
																																			Bcs1l	1.52522	0.1444	N/A			Bcs1l	1.38875	-0.0562159	N/A			Bcs1l	1.66731	-0.244553
																																			Bdh1	4.96335	3.41662	N/A			Bdh1	3.46126	-0.310173	N/A			Bdh1	2.424	-0.776681
																																			Bdh2	0.721357	-0.211406	N/A			Bdh2	1.53156	0.265425	N/A			Bdh2	2.96266	-0.398449
																																			Bdp1	0.815617	0.0943972	N/A			Bdp1	2.64346	-0.309552	N/A			Bdp1	3.99389	0.904362
																																			Becn1	0.999239	-0.100956	N/A			Becn1	0.162021	0.0316118	N/A			Becn1	1.3572	-0.176004
																																			Bend3	1.00985	0.134809	N/A			Bend3	0.471454	-0.120431	N/A			Bend3	0.0114596	0.00189654
																																			Bet1	1.89263	0.233714	N/A			Bet1	3.18256	0.221983	N/A			Bet1	1.86	-0.209246
																																			Bet1l	0.171161	0.0224005	N/A			Bet1l	0.457133	0.0491149	N/A			Bet1l	0.559316	0.0798906
																																			Bfar	0.297797	-0.0649185	N/A			Bfar	1.2467	-0.304856	N/A			Bfar	0.686546	0.177327
																																			Bfsp2	0.102409	-0.0934016	N/A			Bfsp2	0.446087	0.231379	N/A			Bfsp2	0.292635	0.113448
																																			Bhlhb9	2.57344	0.976374	N/A			Bhlhb9	1.41745	-0.336624	N/A			Bhlhb9	3.26852	0.643436
																																			Bhlhe41	0.0138987	-0.0148265	N/A			Bhlhe41	1.40747	0.366763	N/A			Bhlhe41	2.77619	0.984122
																																			Bicd1	0.844754	-0.107183	N/A			Bicd1	0.297248	0.0324542	N/A			Bicd1	3.33145	0.239948
																																			Bicd2	1.00334	-0.0469093	N/A			Bicd2	0.153402	0.0108598	N/A			Bicd2	0.186167	0.0185986
																																			Bid	0.34216	-0.0286865	N/A			Bid	0.475269	-0.0633704	N/A			Bid	0.478762	-0.064682
																																			Bin1	2.67638	-0.175621	N/A			Bin1	1.83441	-0.276052	N/A			Bin1	0.504109	-0.0187696
																																			Bin3	1.374	0.111607	N/A			Bin3	1.36377	-0.0922337	N/A			Bin3	1.05543	-0.217396
																																			Birc2	1.52598	0.0949923	N/A			Birc2	0.164139	-0.0325572	N/A			Birc2	2.34774	-0.274726
																																			Birc5	0.563727	0.0840524	N/A			Birc5	1.44292	0.184548	N/A			Birc5	4.01601	0.775105
																																			Birc6	0.616922	0.110608	N/A			Birc6	0.280594	0.0791798	N/A			Birc6	2.13078	0.417895
																																			Birc6	0.445807	-0.0929076	N/A			Birc6	0.518472	0.0950292	N/A			Birc6	0.623004	0.153635
																																			Bles03	1.90335	-0.118656	N/A			Bles03	1.52839	0.145639	N/A			Bles03	3.39916	-0.340293
																																			Blm	0.604266	0.0641874	N/A			Blm	1.19097	-0.178949	N/A			Blm	1.05015	0.156762
																																			Blmh	2.64805	0.134062	N/A			Blmh	1.18097	0.0778249	N/A			Blmh	0.623199	0.0345758
																																			Bloc1s1	1.40871	-0.105848	N/A			Bloc1s1	1.67087	0.0870387	N/A			Bloc1s1	0.887336	-0.0876935
																																			Bloc1s2	1.00332	-0.130082	N/A			Bloc1s2	1.4529	0.138568	N/A			Bloc1s2	3.08828	0.231754
																																			Bloc1s3	0.546211	-0.0394548	N/A			Bloc1s3	0.542062	0.0539392	N/A			Bloc1s3	1.191	-0.120768
																																			Bloc1s4	0.240829	0.0304915	N/A			Bloc1s4	1.5594	0.101874	N/A			Bloc1s4	3.11342	-0.271973
																																			Bloc1s5	0.580982	0.084561	N/A			Bloc1s5	0.348471	0.0431112	N/A			Bloc1s5	0.396427	0.0618668
																																			Bloc1s6	0.013534	-0.00751622	N/A			Bloc1s6	0.382053	0.188403	N/A			Bloc1s6	0.711572	0.223007
																																			Blvra	2.0199	0.139541	N/A			Blvra	2.24719	0.116507	N/A			Blvra	2.37138	-0.141095
																																			Blvrb	4.68829	-0.460723	N/A			Blvrb	0.468661	-0.0365995	N/A			Blvrb	2.76722	-0.249775
																																			Bmi1	0.183922	0.0183531	N/A			Bmi1	0.461913	-0.0802727	N/A			Bmi1	0.606387	-0.11057
																																			Bmp1	4.48326	-0.795054	N/A			Bmp1	3.30893	-0.922383	N/A			Bmp1	2.44369	-0.212788
																																			Bmp2k	0.721139	0.054362	N/A			Bmp2k	2.14282	-0.166215	N/A			Bmp2k	2.44273	0.171007
																																			Bmpr2	0.188636	-0.0860748	N/A			Bmpr2	1.28063	0.232339	N/A			Bmpr2	2.02623	0.423807
																																			Bms1	1.29649	0.0638212	N/A			Bms1	0.649639	0.0368156	N/A			Bms1	0.68523	-0.0729713
																																			Bnc2	0.212976	0.0937316	N/A			Bnc2	0.00381805	-0.0016435	N/A			Bnc2	1.79949	0.360618
																																			Bnip1	2.07704	-0.190919	N/A			Bnip1	1.57812	0.111389	N/A			Bnip1	0.336305	-0.0355174
																																			Bnip2	0.17743	0.0232595	N/A			Bnip2	1.43499	0.23815	N/A			Bnip2	0.330172	-0.0640303
																																			Bnip3	2.8966	0.306317	N/A			Bnip3	2.43489	-0.714081	N/A			Bnip3	2.69962	-0.354156
																																			Bod1	0.289857	0.0653197	N/A			Bod1	0.690719	0.100812	N/A			Bod1	3.60267	0.328096
																																			Bod1l	1.55709	0.0800139	N/A			Bod1l	0.0188844	-0.00182025	N/A			Bod1l	1.91639	0.190158
																																			Bola1	1.8732	0.179293	N/A			Bola1	0.669993	-0.120451	N/A			Bola1	0.928475	0.151337
																																			Bola2	2.00778	0.123552	N/A			Bola2	1.16157	0.0483526	N/A			Bola2	0.163017	-0.0217107
																																			Bola3	0.738901	0.0896816	N/A			Bola3	1.76443	-0.161924	N/A			Bola3	1.67375	0.227186
																																			Bop1	2.59792	0.187314	N/A			Bop1	1.0324	0.0163371	N/A			Bop1	2.85683	0.213841
																																			Bpgm	3.17584	0.46173	N/A			Bpgm	1.57275	-0.26815	N/A			Bpgm	2.85745	-0.213026
																																			Bphl	1.18976	-0.0611127	N/A			Bphl	2.09444	-0.108845	N/A			Bphl	2.97947	-0.516366
																																			Bpnt1	0.790424	0.267567	N/A			Bpnt1	0.277901	0.134029	N/A			Bpnt1	0.894805	0.290033
																																			Bpnt1	1.20119	0.30405	N/A			Bpnt1	2.92955	0.446387	N/A			Bpnt1	0.387695	0.0732956
																																			Bptf	0.0180498	0.00255776	N/A			Bptf	0.0252176	0.00243314	N/A			Bptf	1.38627	0.14399
																																			Braf	0.0707189	0.00809352	N/A			Braf	0.220452	0.0412312	N/A			Braf	1.32273	-0.087368
																																			Brap	0.548442	0.107923	N/A			Brap	0.32819	0.0477683	N/A			Brap	1.09645	-0.0652905
																																			Brat1	0.450828	0.0470562	N/A			Brat1	1.00999	0.0437552	N/A			Brat1	0.107577	-0.0170784
																																			Brca1	1.75199	-0.218554	N/A			Brca1	1.84482	-0.0712795	N/A			Brca1	3.06712	0.217206
																																			Brca2	0.389388	-0.0695782	N/A			Brca2	1.13933	0.141453	N/A			Brca2	0.284818	0.0516497
																																			Brcc3	0.0561143	-0.0102386	N/A			Brcc3	0.845634	0.074494	N/A			Brcc3	1.09337	-0.113698
																																			Brd1	0.392853	-0.026516	N/A			Brd1	1.70825	0.118541	N/A			Brd1	3.30797	0.126354
																																			Brd2	0.512305	0.0377102	N/A			Brd2	0.797406	-0.0601584	N/A			Brd2	4.89169	0.323774
																																			Brd3	0.239616	-0.0306733	N/A			Brd3	0.0351287	0.00301361	N/A			Brd3	0.592651	-0.0554778
																																			Brd4	0.0857093	-0.0155989	N/A			Brd4	1.85718	-0.249996	N/A			Brd4	0.397514	-0.0662867
																																			Brd4	1.55657	-0.12166	N/A			Brd4	2.03726	0.0531381	N/A			Brd4	0.651579	-0.0306994
																																			Brd7	1.86725	0.121668	N/A			Brd7	1.31568	-0.0747331	N/A			Brd7	2.84626	0.256926
																																			Brd8	0.408788	-0.0605462	N/A			Brd8	0.991236	0.164139	N/A			Brd8	1.20007	0.19312
																																			Brd9	0.569562	0.0501855	N/A			Brd9	1.55777	0.0947622	N/A			Brd9	0.140316	0.0237459
																																			Bre	1.40518	-0.117287	N/A			Bre	0.25064	-0.0208829	N/A			Bre	2.89811	-0.176836
																																			Brf1	2.25003	0.254746	N/A			Brf1	0.80539	0.0493889	N/A			Brf1	2.82675	0.300077
																																			Bri3	0.241146	0.524064	N/A			Bri3	2.15428	1.45674	N/A			Bri3	0.466082	-0.475183
																																			Bri3bp	3.33746	0.12903	N/A			Bri3bp	1.36918	-0.0999807	N/A			Bri3bp	0.228313	-0.0137011
																																			Brip1	0.0193874	-0.00326983	N/A			Brip1	1.0737	-0.0753034	N/A			Brip1	3.80769	0.546991
																																			Brix1	2.72482	0.319054	N/A			Brix1	0.678226	-0.0910409	N/A			Brix1	1.90508	0.208752
																																			Brk1	0.656256	0.108032	N/A			Brk1	1.85914	0.190043	N/A			Brk1	1.94386	-0.141409
																																			Brms1l	0.381308	0.0811265	N/A			Brms1l	0.633985	0.101171	N/A			Brms1l	0.00726861	-0.00209173
																																			Brox	0.460263	0.0338535	N/A			Brox	0.371685	0.0131442	N/A			Brox	2.74018	-0.333417
																																			Brpf1	0.511268	0.0460148	N/A			Brpf1	0.547859	0.0705096	N/A			Brpf1	2.12195	-0.200539
																																			Brs3	0.965956	0.125896	N/A			Brs3	1.58271	0.215651	N/A			Brs3	1.17461	-0.183915
																																			Brsk1	2.00115	-0.350625	N/A			Brsk1	3.09139	0.609783	N/A			Brsk1	0.891032	-0.157022
																																			Brwd1	1.72971	0.208085	N/A			Brwd1	2.03881	0.188411	N/A			Brwd1	1.89294	0.295903
																																			Brwd3	2.04194	0.210773	N/A			Brwd3	0.209884	-0.0260315	N/A			Brwd3	2.16677	-0.2474
																																			Bscl2	0.286568	-0.18808	N/A			Bscl2	0.137638	0.0222257	N/A			Bscl2	1.65874	-0.796052
																																			Bsdc1	0.583824	-0.0613918	N/A			Bsdc1	0.382645	-0.0501264	N/A			Bsdc1	2.62253	-0.305081
																																			Bsg	0.715027	0.0450961	N/A			Bsg	2.80864	-0.19544	N/A			Bsg	3.07129	0.377738
																																			Bst2	2.52332	0.24943	N/A			Bst2	0.02736	-0.00466283	N/A			Bst2	0.240998	0.0238991
																																			Btaf1	2.2475	0.181433	N/A			Btaf1	0.727221	0.0444641	N/A			Btaf1	1.36707	0.116638
																																			Btbd10	1.35246	0.190628	N/A			Btbd10	0.00243842	-0.000631332	N/A			Btbd10	0.0547916	0.0185127
																																			Btbd11	1.28985	0.0809205	N/A			Btbd11	2.93608	0.575738	N/A			Btbd11	0.169051	-0.0348059
																																			Btbd2	0.0497471	0.0192375	N/A			Btbd2	0.861866	-0.113997	N/A			Btbd2	1.10105	-0.208801
																																			Btbd9	0.919981	0.0991166	N/A			Btbd9	1.32171	0.23344	N/A			Btbd9	0.836961	0.103715
																																			Btd	1.51116	0.133656	N/A			Btd	0.865529	-0.120333	N/A			Btd	0.173055	-0.0253379
																																			Btf3	0.0380262	0.0136878	N/A			Btf3	0.337218	-0.130525	N/A			Btf3	3.5808	0.459603
																																			Btf3l4	2.78227	0.113127	N/A			Btf3l4	0.370039	0.0979328	N/A			Btf3l4	0.31386	0.0745576
																																			Bub1	1.33399	0.225988	N/A			Bub1	0.462211	0.068292	N/A			Bub1	2.67773	0.388605
																																			Bub1b	1.18259	-0.128651	N/A			Bub1b	1.02169	-0.0307903	N/A			Bub1b	3.16936	0.277568
																																			Bub3	4.00432	0.144133	N/A			Bub3	2.90647	0.116501	N/A			Bub3	1.90361	0.146866
																																			Bud13	0.114697	-0.0187906	N/A			Bud13	0.142005	0.0280285	N/A			Bud13	0.0294991	-0.0043602
																																			Bud31	1.36489	0.0761579	N/A			Bud31	0.643471	0.052859	N/A			Bud31	3.27688	0.425581
																																			Bysl	1.45089	0.128494	N/A			Bysl	1.32854	0.0683435	N/A			Bysl	0.968888	-0.076985
																																			Bzw1	3.01814	-0.130658	N/A			Bzw1	1.37413	0.0828374	N/A			Bzw1	4.45924	0.217519
																																			Bzw2	2.34441	-0.198616	N/A			Bzw2	2.26596	0.145931	N/A			Bzw2	0.257769	-0.0185153
																																			C1d	1.56025	0.0572376	N/A			C1d	1.77272	0.0689252	N/A			C1d	0.892157	0.0770734
																																			C1galt1	3.11033	0.488668	N/A			C1galt1	0.553035	-0.0496864	N/A			C1galt1	2.00892	0.182608
																																			C1galt1c1	1.66	0.349805	N/A			C1galt1c1	1.79103	-0.390752	N/A			C1galt1c1	2.99735	0.735492
																																			C1qbp	0.487159	0.0373764	N/A			C1qbp	1.48442	-0.122084	N/A			C1qbp	0.695081	0.0600236
																																			C2cd2	0.0182931	-0.00397619	N/A			C2cd2	0.0421893	0.00953039	N/A			C2cd2	0.65341	0.0959657
																																			C2cd2l	3.12185	0.304097	N/A			C2cd2l	1.26535	-0.15547	N/A			C2cd2l	2.75275	-0.465411
																																			C2cd5	0.137291	0.018357	N/A			C2cd5	1.62514	0.145754	N/A			C2cd5	1.08724	-0.109479
																																			C330007P06Rik	0.691338	-0.0491282	N/A			C330007P06Rik	0.29228	0.0292791	N/A			C330007P06Rik	2.73723	0.450987
																																			C330027C09Rik;Kiaa1524	1.82256	-0.128218	N/A			C330027C09Rik;Kiaa1524	0.727194	-0.0428766	N/A			C330027C09Rik;Kiaa1524	2.64072	0.243163
																																			C530008M17Rik;Kiaa1211	1.5396	0.292643	N/A			C530008M17Rik;Kiaa1211	0.4161	0.0299104	N/A			C530008M17Rik;Kiaa1211	0.648438	0.226201
																																			C78339	0.0629101	-0.0201314	N/A			C78339	0.117573	0.0322908	N/A			C78339	3.97753	0.587001
																																			Ca13	3.41491	0.72959	N/A			Ca13	0.80253	-0.109134	N/A			Ca13	1.42514	0.209881
																																			Ca14	3.14915	1.71359	N/A			Ca14	0.680843	-0.0680351	N/A			Ca14	2.54622	-1.40626
[truncated: 7,345 more rows]
[truncated: 44 more columns]

## Sheet: ED Figure 6
																																						p-value
[truncated: 26 more rows]

[truncated: 3 more sheets: ED Figure 7, ED Figure 9, ED Figure 10]
